# Supplementary material for: 3-(Pyridin-3-yl)propionic acid
Source: Acta Crystallogr Sect E Struct Rep Online. 2010 Dec 24;67(Pt 1):o215. doi: 10.1107/S1600536810052384 (PMC3050208; doi:10.1107/S1600536810052384)
Supplement: Supplementary file 1 [file e-67-0o215-sup1.cif]

##############################################################################
###                                                                        ###
###        Electronic paper (Acta Crystallographica Section E)             ###
###                                                                        ###
##############################################################################
#                                                                            #
# This CIF contains the data in a paper accepted for publication in Acta     #
# Crystallographica Section E. It conforms to the requirements of Notes      #
# for Authors for Section E, and has been peer reviewed under the auspices   #
# of the IUCr Commission on Journals.                                        #
#                                                                            #
# Full details of the Crystallographic Information File format               #
# are given in the paper "The Crystallographic Information File (CIF):       #
# a New Standard Archive File for Crystallography" by S. R. Hall, F. H.      #
# Allen and I. D. Brown [Acta Cryst. (1991), A47, 655-685].                  #
#                                                                            #
# The current version of the core CIF dictionary is obtainable from          #
# ftp://ftp.iucr.org/pub/cif_core.dic. The current version number is 2.4.    #
#                                                                            #
# Software is freely available for graphical display of the structure(s) in  #
# this CIF.  For information consult the CIF home page http://www.iucr.org/  #
# cif/home.html                                                              #
#                                                                            #
# This file may be used for bona fide research purposes within the           #
# scientific community so long as proper attribution is given to the journal # 
# article from which it was obtained.                                        #
#                                                                            #
##############################################################################
                                             
data_global
_audit_creation_method     'WinGX routine CIF_UPDATE'
_audit_conform_dict_name     cif_core.dic
_audit_conform_dict_version     2.3
_journal_date_recd_electronic     2010-12-01
_journal_date_accepted     2010-12-14
_journal_name_full     'Acta Crystallographica, Section E'
_journal_year     2011
_journal_volume     67
_journal_issue      1
_journal_page_first     o215
_journal_page_last     o215
_journal_paper_category     QO
_journal_coeditor_code     FJ2372
_publ_contact_author_name     'Lemmerer, Andreas'
_publ_contact_author_address
;
Molecular Sciences Institute,
School of Chemistry,
University of the Witwatersrand,
Private Bag,
PO WITS,
2050
Johannesburg,
South Africa
;
_publ_contact_author_email     andreas.lemmerer@wits.ac.za
_publ_contact_author_fax     '27(11)7176749'
_publ_contact_author_phone     '27(11)7176723'
_publ_section_title
;
3-(Pyridin-3-yl)propionic acid
;
loop_
    _publ_author_name
    _publ_author_address
    'Lemmerer, Andreas'
;
Molecular Sciences Institute,
School of Chemistry,
University of the Witwatersrand,
Private Bag,
PO WITS
2050 Johannesburg
South Africa
;
data_I
_audit_creation_method     'WinGX routine CIF_UPDATE'
_chemical_name_systematic
;
3-(Pyridin-3-yl)propionic acid
;
_chemical_formula_moiety     'C8 H9 N O2'
_chemical_formula_sum     'C8 H9 N O2'
_chemical_formula_iupac     'C8 H9 N O2'
_chemical_formula_weight     151.16
_symmetry_cell_setting     monoclinic
_symmetry_space_group_name_H-M     'P 21/c'
_symmetry_space_group_name_Hall     '-P 2ybc'
loop_
    _symmetry_equiv_pos_as_xyz
    'x, y, z'
    '-x, y+1/2, -z+1/2'
    '-x, -y, -z'
    'x, -y-1/2, z-1/2'
_cell_length_a     6.7157(4)
_cell_length_b     14.6544(13)
_cell_length_c     7.2993(6)
_cell_angle_alpha     90
_cell_angle_beta     92.566(5)
_cell_angle_gamma     90
_cell_volume     717.64(10)
_cell_formula_units_Z     4
_cell_measurement_reflns_used     3866
_cell_measurement_theta_min     0.41
_cell_measurement_theta_max     30.03
_cell_measurement_temperature     173(2)
_exptl_crystal_description     plate
_exptl_crystal_colour     colourless
_exptl_crystal_size_max     0.42
_exptl_crystal_size_mid     0.27
_exptl_crystal_size_min     0.04
_exptl_crystal_density_diffrn     1.399
_exptl_crystal_density_method     'not measured'
_exptl_crystal_F_000     320
_exptl_absorpt_coefficient_mu     0.102
_exptl_absorpt_correction_type     integration
_exptl_absorpt_process_details     '(XPREP; Bruker, 1999)'
_exptl_absorpt_correction_T_min     0.9667
_exptl_absorpt_correction_T_max     0.9952
_exptl_special_details
;
Numerical integration absorption corrections based on indexed crystal faces were
applied using the <i>XPREP</i> routine (Bruker, 1999)
;
_diffrn_ambient_temperature     173(2)
_diffrn_radiation_type     MoK\a
_diffrn_radiation_wavelength     0.71073
_diffrn_measurement_device_type     'Nonius KappaCCD area-detector'
_diffrn_measurement_method     '2.0\% \p and \w'
_diffrn_reflns_number     10553
_diffrn_reflns_av_R_equivalents     0.0514
_diffrn_reflns_theta_min     3.04
_diffrn_reflns_theta_max     28
_diffrn_reflns_theta_full     28
_diffrn_measured_fraction_theta_max     0.998
_diffrn_measured_fraction_theta_full     0.998
_diffrn_reflns_limit_h_min     -8
_diffrn_reflns_limit_h_max     7
_diffrn_reflns_limit_k_min     -19
_diffrn_reflns_limit_k_max     19
_diffrn_reflns_limit_l_min     -9
_diffrn_reflns_limit_l_max     9
_diffrn_standards_number     0
_reflns_number_total     1729
_reflns_number_gt     1341
_reflns_threshold_expression     I>2sigma(I)
_refine_ls_structure_factor_coef     Fsqd
_refine_ls_matrix_type     full
_refine_ls_R_factor_gt     0.0401
_refine_ls_wR_factor_ref     0.1146
_refine_ls_goodness_of_fit_ref     1.018
_refine_ls_restrained_S_all     1.018
_refine_ls_number_reflns     1729
_refine_ls_number_parameters     101
_refine_ls_number_restraints     0
_refine_ls_hydrogen_treatment     constr
_refine_ls_weighting_scheme     calc
_refine_ls_weighting_details
         'calc w=1/[\s^2^(Fo^2^)+(0.0616P)^2^+0.1772P] where P=(Fo^2^+2Fc^2^)/3'
_refine_ls_shift/su_max     0
_refine_diff_density_max     0.257
_refine_diff_density_min     -0.264
_refine_ls_extinction_method     none
loop_
    _atom_type_symbol
    _atom_type_description
    _atom_type_scat_dispersion_real
    _atom_type_scat_dispersion_imag
    _atom_type_scat_source
    C C 0.0033 0.0016 'International Tables Vol C Tables 4.2.6.8 and 6.1.1.4'
    H H 0 0 'International Tables Vol C Tables 4.2.6.8 and 6.1.1.4'
    N N 0.0061 0.0033 'International Tables Vol C Tables 4.2.6.8 and 6.1.1.4'
    O O 0.0106 0.006 'International Tables Vol C Tables 4.2.6.8 and 6.1.1.4'
_computing_data_collection     'COLLECT (Nonius, 1998)'
_computing_cell_refinement
                   'DENZO (Otwinowski & Minor, 1997) and COLLECT (Nonius, 1998)'
_computing_data_reduction
                   'DENZO (Otwinowski & Minor, 1997) and COLLECT (Nonius, 1998)'
_computing_structure_solution     'SHELXS97 (Sheldrick, 2008)'
_computing_structure_refinement     'SHELXL97 (Sheldrick, 2008)'
_computing_molecular_graphics
;
ORTEP-3 for Windows (Farrugia, 1997) and DIAMOND (Brandenburg,
1999)
;
_computing_publication_material
;
WinGX (Farrugia, 1999) and PLATON (Spek, 2009)
;
loop_
    _atom_site_type_symbol
    _atom_site_label
    _atom_site_fract_x
    _atom_site_fract_y
    _atom_site_fract_z
    _atom_site_U_iso_or_equiv
    _atom_site_adp_type
    _atom_site_calc_flag
    _atom_site_refinement_flags
    _atom_site_occupancy
    _atom_site_disorder_assembly
    _atom_site_disorder_group
    C C1 0.61989(17) 0.67074(7) 0.12796(15) 0.0187(3) Uani d . 1 . .
    C C2 0.71028(18) 0.75445(8) 0.16533(16) 0.0198(3) Uani d . 1 . .
    H H2 0.8419 0.755 0.2186 0.024 Uiso calc R 1 . .
    C C3 0.43377(18) 0.83489(8) 0.05545(16) 0.0229(3) Uani d . 1 . .
    H H3 0.3693 0.8916 0.0312 0.028 Uiso calc R 1 . .
    C C4 0.33224(19) 0.75458(8) 0.01309(18) 0.0242(3) Uani d . 1 . .
    H H4 0.2003 0.7561 -0.0395 0.029 Uiso calc R 1 . .
    C C5 0.42692(18) 0.67253(8) 0.04903(16) 0.0221(3) Uani d . 1 . .
    H H5 0.3602 0.6169 0.0198 0.026 Uiso calc R 1 . .
    C C6 0.71897(18) 0.57984(8) 0.16581(17) 0.0236(3) Uani d . 1 . .
    H H6A 0.7149 0.5443 0.0503 0.028 Uiso calc R 1 . .
    H H6B 0.6391 0.5461 0.2543 0.028 Uiso calc R 1 . .
    C C7 0.93261(17) 0.58303(8) 0.24056(16) 0.0215(3) Uani d . 1 . .
    H H7A 0.9366 0.6121 0.3631 0.026 Uiso calc R 1 . .
    H H7B 1.0116 0.6214 0.159 0.026 Uiso calc R 1 . .
    C C8 1.02756(18) 0.48938(7) 0.25664(16) 0.0206(3) Uani d . 1 . .
    N N1 0.61911(15) 0.83489(6) 0.12917(14) 0.0212(3) Uani d . 1 . .
    O O1 1.21073(13) 0.49226(6) 0.32765(13) 0.0294(3) Uani d . 1 . .
    H H1 1.2566 0.439 0.3362 0.044 Uiso calc R 1 . .
    O O2 0.94438(13) 0.41935(6) 0.20706(13) 0.0315(3) Uani d . 1 . .
loop_
    _atom_site_aniso_label
    _atom_site_aniso_U_11
    _atom_site_aniso_U_22
    _atom_site_aniso_U_33
    _atom_site_aniso_U_12
    _atom_site_aniso_U_13
    _atom_site_aniso_U_23
    C1 0.0190(6) 0.0172(6) 0.0201(6) 0.0000(4) 0.0022(4) 0.0003(4)
    C2 0.0191(6) 0.0182(6) 0.0220(6) -0.0004(4) -0.0009(4) 0.0008(4)
    C3 0.0229(6) 0.0203(6) 0.0255(6) 0.0032(5) 0.0000(5) 0.0035(4)
    C4 0.0187(6) 0.0262(6) 0.0273(6) -0.0001(5) -0.0029(5) 0.0026(5)
    C5 0.0214(6) 0.0195(6) 0.0254(6) -0.0038(4) 0.0007(5) -0.0011(4)
    C6 0.0223(6) 0.0152(5) 0.0334(7) -0.0005(4) 0.0004(5) -0.0006(5)
    C7 0.0224(6) 0.0145(5) 0.0276(6) 0.0003(4) 0.0002(5) 0.0002(4)
    C8 0.0218(6) 0.0173(6) 0.0228(6) -0.0006(4) 0.0017(5) -0.0001(4)
    N1 0.0231(5) 0.0166(5) 0.0238(5) -0.0002(4) -0.0004(4) 0.0011(4)
    O1 0.0255(5) 0.0153(4) 0.0462(6) 0.0024(3) -0.0115(4) -0.0022(4)
    O2 0.0256(5) 0.0172(4) 0.0510(6) -0.0014(3) -0.0074(4) -0.0048(4)
_geom_special_details
;
All e.s.d.'s (except the e.s.d. in the dihedral angle between two l.s. planes)
are estimated using the full covariance matrix. The cell e.s.d.'s are taken
into account individually in the estimation of e.s.d.'s in distances, angles
and torsion angles; correlations between e.s.d.'s in cell parameters are only
used when they are defined by crystal symmetry. An approximate (isotropic)
treatment of cell e.s.d.'s is used for estimating e.s.d.'s involving l.s.
planes.
;
loop_
    _geom_bond_atom_site_label_1
    _geom_bond_atom_site_label_2
    _geom_bond_site_symmetry_2
    _geom_bond_distance
    _geom_bond_publ_flag
    C1 C2 . 1.3903(16) ?
    C1 C5 . 1.3947(17) ?
    C1 C6 . 1.5090(16) ?
    C2 N1 . 1.3489(15) ?
    C2 H2 . 0.95 ?
    C3 N1 . 1.3338(16) ?
    C3 C4 . 1.3881(17) ?
    C3 H3 . 0.95 ?
    C4 C5 . 1.3798(17) ?
    C4 H4 . 0.95 ?
    C5 H5 . 0.95 ?
    C6 C7 . 1.5127(16) ?
    C6 H6A . 0.99 ?
    C6 H6B . 0.99 ?
    C7 C8 . 1.5156(15) ?
    C7 H7A . 0.99 ?
    C7 H7B . 0.99 ?
    C8 O2 . 1.2157(14) ?
    C8 O1 . 1.3140(15) ?
    O1 H1 . 0.84 ?
loop_
    _geom_angle_atom_site_label_1
    _geom_angle_atom_site_label_2
    _geom_angle_atom_site_label_3
    _geom_angle_site_symmetry_1
    _geom_angle_site_symmetry_3
    _geom_angle
    _geom_angle_publ_flag
    C2 C1 C5 . . 117.00(10) ?
    C2 C1 C6 . . 123.91(10) ?
    C5 C1 C6 . . 119.09(10) ?
    N1 C2 C1 . . 122.84(11) ?
    N1 C2 H2 . . 118.6 ?
    C1 C2 H2 . . 118.6 ?
    N1 C3 C4 . . 122.01(11) ?
    N1 C3 H3 . . 119 ?
    C4 C3 H3 . . 119 ?
    C5 C4 C3 . . 118.62(11) ?
    C5 C4 H4 . . 120.7 ?
    C3 C4 H4 . . 120.7 ?
    C4 C5 C1 . . 120.44(11) ?
    C4 C5 H5 . . 119.8 ?
    C1 C5 H5 . . 119.8 ?
    C1 C6 C7 . . 116.24(10) ?
    C1 C6 H6A . . 108.2 ?
    C7 C6 H6A . . 108.2 ?
    C1 C6 H6B . . 108.2 ?
    C7 C6 H6B . . 108.2 ?
    H6A C6 H6B . . 107.4 ?
    C6 C7 C8 . . 112.89(9) ?
    C6 C7 H7A . . 109 ?
    C8 C7 H7A . . 109 ?
    C6 C7 H7B . . 109 ?
    C8 C7 H7B . . 109 ?
    H7A C7 H7B . . 107.8 ?
    O2 C8 O1 . . 123.65(10) ?
    O2 C8 C7 . . 123.72(11) ?
    O1 C8 C7 . . 112.62(9) ?
    C3 N1 C2 . . 119.09(10) ?
    C8 O1 H1 . . 109.5 ?
loop_
    _geom_torsion_atom_site_label_1
    _geom_torsion_atom_site_label_2
    _geom_torsion_atom_site_label_3
    _geom_torsion_atom_site_label_4
    _geom_torsion_site_symmetry_1
    _geom_torsion_site_symmetry_2
    _geom_torsion_site_symmetry_3
    _geom_torsion_site_symmetry_4
    _geom_torsion
    _geom_torsion_publ_flag
    C5 C1 C2 N1 . . . . 0.27(18) ?
    C6 C1 C2 N1 . . . . 179.56(11) ?
    N1 C3 C4 C5 . . . . 0.09(19) ?
    C3 C4 C5 C1 . . . . 0.63(18) ?
    C2 C1 C5 C4 . . . . -0.79(18) ?
    C6 C1 C5 C4 . . . . 179.88(10) ?
    C2 C1 C6 C7 . . . . -2.95(17) ?
    C5 C1 C6 C7 . . . . 176.33(10) ?
    C1 C6 C7 C8 . . . . -174.20(10) ?
    C6 C7 C8 O2 . . . . 3.16(17) ?
    C6 C7 C8 O1 . . . . -177.75(10) ?
    C4 C3 N1 C2 . . . . -0.62(18) ?
    C1 C2 N1 C3 . . . . 0.43(18) ?
loop_
    _geom_hbond_atom_site_label_D
    _geom_hbond_atom_site_label_H
    _geom_hbond_atom_site_label_A
    _geom_hbond_site_symmetry_A
    _geom_hbond_distance_DH
    _geom_hbond_distance_HA
    _geom_hbond_distance_DA
    _geom_hbond_angle_DHA
    O1 H1 N1 2_745 0.84 1.75 2.5868(13) 172
    C3 H3 O1 4_475 0.95 2.47 3.3468(15) 154
    C5 H5 O2 3_665 0.95 2.63 3.3328(15) 131
