# Supplementary material for: 3-(Pyridin-3-yl)propionic acid
Source: Acta Crystallogr Sect E Struct Rep Online. 2010 Dec 24;67(Pt 1):o215. doi: 10.1107/S1600536810052384 (PMC3050208; doi:10.1107/S1600536810052384)
Supplement: Supplementary file 2 [file e-67-0o215-Isup2.hkl]

#
# h,k,l, Fc-squared, Fo-squared, sigma(Fo-squared) and status flag
#
data_I
_shelx_title ' 8aA2L_a in P2(1)/c'
_shelx_refln_list_code          4
_shelx_F_calc_maximum       92.36
_exptl_crystal_F_000       320.00
_reflns_d_resolution_high  0.7569
 
loop_
 _symmetry_equiv_pos_as_xyz
 'x, y, z'
 '-x, y+1/2, -z+1/2'
 '-x, -y, -z'
 'x, -y-1/2, z-1/2'
 
_cell_length_a     6.7157
_cell_length_b    14.6544
_cell_length_c     7.2993
_cell_angle_alpha  90.000
_cell_angle_beta   92.566
_cell_angle_gamma  90.000
 
_shelx_F_squared_multiplier     1.000
 
loop_
 _refln_index_h
 _refln_index_k
 _refln_index_l
 _refln_F_squared_calc
 _refln_F_squared_meas
 _refln_F_squared_sigma
 _refln_observed_status
   1   0   0      248.02      214.47     21.16 o
   2   0   0       16.89       20.02      0.70 o
   3   0   0     2887.28     3239.14     82.66 o
   4   0   0        1.78        6.08      0.62 o
   5   0   0      194.81      218.09      6.13 o
   6   0   0      176.93      150.01      2.77 o
   7   0   0        5.08        3.49      0.69 o
   8   0   0      103.26       94.69     10.89 o
   1   1   0      629.69      574.59     16.22 o
   2   1   0       10.12       17.11      0.40 o
   3   1   0      295.45      305.10      3.83 o
   4   1   0      167.52      198.87      4.76 o
   5   1   0       63.33       69.12      1.66 o
   6   1   0       22.76       17.80      0.75 o
   7   1   0      134.13      117.26      2.18 o
   8   1   0       46.30       35.80      3.50 o
   2   2   0      107.06       98.87      2.26 o
   3   2   0      135.45      141.01      2.62 o
   4   2   0      842.86      922.91     15.84 o
   5   2   0       40.51       42.68      0.82 o
   6   2   0        7.65        8.09      0.63 o
   7   2   0       95.00       89.09      1.72 o
   8   2   0        1.19       -1.43      1.77 o
   1   3   0      533.08      497.08      9.18 o
   2   3   0      115.38      128.37      2.93 o
   3   3   0       86.86       81.96      1.60 o
   4   3   0        1.28        2.07      0.43 o
   5   3   0       17.92       16.99      0.69 o
   6   3   0        1.10        0.91      0.56 o
   7   3   0        0.25       -0.04      0.65 o
   8   3   0       21.01       22.56      4.49 o
   0   4   0      150.09      130.54      3.14 o
   1   4   0      366.92      347.35      4.29 o
   2   4   0     2113.61     2142.12     46.90 o
   3   4   0        8.96       11.22      0.36 o
   4   4   0      385.54      376.59      5.58 o
   5   4   0        1.05        1.00      0.56 o
   6   4   0      232.60      245.30      3.79 o
   7   4   0        0.13       -0.05      0.72 o
   8   4   0        2.79        1.17      2.00 o
   1   5   0      152.47      119.70      1.70 o
   2   5   0       56.24       73.76      1.42 o
   3   5   0      225.48      224.52      4.52 o
   4   5   0       90.00       84.44      1.47 o
   5   5   0      477.51      502.87      8.25 o
   6   5   0      355.23      371.29      5.36 o
   7   5   0       12.27        9.21      1.13 o
   8   5   0       51.34       57.86      5.39 o
   0   6   0       41.41       33.34      1.01 o
   1   6   0     2196.40     2391.40     29.66 o
   2   6   0      252.03      285.09      4.79 o
   3   6   0      478.21      520.41      6.54 o
   4   6   0      168.48      169.35      2.39 o
   5   6   0     1880.55     1985.43     32.64 o
   6   6   0       16.74       18.37      1.14 o
   7   6   0        2.33        1.80      0.95 o
   8   6   0       86.49       90.15      6.55 o
   1   7   0      169.09      163.22      2.30 o
   2   7   0       75.01       83.32      1.46 o
   3   7   0       25.55       34.68      0.81 o
   4   7   0       60.36       54.97      1.74 o
   5   7   0      319.33      327.50      4.81 o
   6   7   0      510.32      550.84      7.78 o
   7   7   0        0.39       -0.46      1.31 o
   8   7   0       35.76       39.14      4.82 o
   0   8   0        2.50        0.25      0.45 o
   1   8   0      181.36      198.68      2.73 o
   2   8   0      609.19      685.97      8.93 o
   3   8   0        1.78        0.85      0.41 o
   4   8   0      202.30      203.14      3.20 o
   5   8   0        1.30        1.03      0.59 o
   6   8   0      247.82      257.07      4.23 o
   7   8   0        1.57        1.32      1.14 o
   8   8   0        0.42       -1.75      3.83 o
   1   9   0        2.34        1.61      0.41 o
   2   9   0      106.35      100.68      1.70 o
   3   9   0       11.83       14.14      0.64 o
   4   9   0       11.88       11.26      0.64 o
   5   9   0       65.25       68.41      1.43 o
   6   9   0       29.01       33.03      1.47 o
   7   9   0        5.09        2.84      3.32 o
   0  10   0        1.99        0.71      0.72 o
   1  10   0      918.79      895.37     10.42 o
   2  10   0       45.43       43.26      1.10 o
   3  10   0       65.75       61.89      1.32 o
   4  10   0      156.64      136.14      2.30 o
   5  10   0       42.66       40.44      1.30 o
   6  10   0        5.14        3.40      1.24 o
   7  10   0       44.26       43.38      7.41 o
   1  11   0       17.55       15.76      0.76 o
   2  11   0      118.50      123.92      2.17 o
   3  11   0       57.89       56.59      1.36 o
   4  11   0       58.35       46.94      2.18 o
   5  11   0       71.00       65.94      2.54 o
   6  11   0        5.45        4.27      1.25 o
   7  11   0      132.74      131.52     16.38 o
   0  12   0     4584.69     4709.38     98.82 o
   1  12   0       16.72       16.54      0.88 o
   2  12   0        5.34        6.01      0.96 o
   3  12   0      302.19      256.49      4.04 o
   4  12   0        1.52        0.41      0.94 o
   5  12   0       27.19       24.32      1.62 o
   6  12   0       91.91      106.57      3.76 o
   1  13   0      112.70      117.50      2.30 o
   2  13   0        6.69        9.39      0.95 o
   3  13   0       25.17       17.25      1.06 o
   4  13   0       44.88       40.81      1.93 o
   5  13   0        3.53        1.54      1.25 o
   6  13   0       82.40       91.45      5.17 o
   0  14   0        3.52        4.37      1.35 o
   1  14   0      541.59      532.62      8.41 o
   2  14   0        3.46        2.08      1.05 o
   3  14   0       28.44       26.57      1.74 o
   4  14   0      161.34      146.42      4.69 o
   5  14   0        1.47        0.78      1.42 o
   6  14   0        1.81       -0.05      3.26 o
   1  15   0       69.81       69.95      2.78 o
   2  15   0        0.12        1.70      1.68 o
   3  15   0        0.83        0.95      1.64 o
   4  15   0        0.11       -1.47      1.47 o
   5  15   0        2.44        3.36      1.55 o
   0  16   0       13.61       11.45      2.10 o
   1  16   0        5.53        3.23      1.32 o
   2  16   0      102.40      114.83      4.00 o
   3  16   0        3.28        3.27      2.14 o
   4  16   0       31.02       38.28      2.58 o
   1  17   0       30.74       32.45      2.19 o
   2  17   0       21.25       23.90      2.27 o
   3  17   0       42.72       47.89      3.16 o
   4  17   0        8.51       10.04      2.28 o
   0  18   0        0.27        0.43      2.80 o
   1  18   0      188.33      205.78      5.76 o
   2  18   0       17.06       27.98      3.09 o
   3  18   0       42.81       48.77      2.79 o
   1  19   0       15.88       17.49      2.06 o
  -8   1   1        3.96        6.89      2.69 o
  -7   1   1       21.64       16.00      0.69 o
  -6   1   1       23.68       23.51      0.68 o
  -5   1   1      210.51      214.55      4.60 o
  -4   1   1      704.10      701.14     16.20 o
  -3   1   1      137.14      142.50      2.19 o
  -2   1   1        7.42        5.44      0.22 o
  -1   1   1        0.57        1.92      0.11 o
   0   1   1        0.03        1.08      0.26 o
   1   1   1       25.37       25.44      0.43 o
   2   1   1       83.62       84.92      1.32 o
   3   1   1     1186.23     1174.02     14.98 o
   4   1   1      786.60      805.60      9.96 o
   5   1   1        0.00       -0.29      0.46 o
   6   1   1       67.39       59.88      1.44 o
   7   1   1        4.11        7.01      0.75 o
   8   1   1        6.44        8.34      1.70 o
  -8   2   1        0.23        2.14      4.99 o
  -7   2   1        5.69        5.10      0.55 o
  -6   2   1       49.01       43.96      1.22 o
  -5   2   1       43.85       42.77      1.32 o
  -4   2   1        1.24        2.04      0.25 o
  -3   2   1       55.25       53.63      1.06 o
  -2   2   1      285.67      280.71      6.38 o
  -1   2   1        2.59        5.71      0.22 o
   0   2   1       14.78        6.97      0.26 o
   1   2   1       47.73       47.93      1.15 o
   2   2   1       54.35       56.14      1.04 o
   3   2   1       93.90       93.83      1.75 o
   4   2   1        1.76        3.03      0.45 o
   5   2   1       41.33       42.02      1.28 o
   6   2   1        9.77       12.63      0.74 o
   7   2   1        6.08        6.83      0.92 o
   8   2   1        0.35        0.38      1.55 o
  -8   3   1        0.30       -0.72      2.44 o
  -7   3   1       44.07       42.01      1.41 o
  -6   3   1       98.20      104.87      1.84 o
  -5   3   1        4.36        5.21      0.37 o
  -4   3   1       71.42       79.18      1.77 o
  -3   3   1        0.95        1.79      0.25 o
  -2   3   1      588.69      553.41     11.35 o
  -1   3   1      151.17      139.56      2.27 o
   0   3   1       34.45       33.84      1.56 o
   1   3   1      646.55      578.18     10.02 o
   2   3   1      112.32      100.93      1.60 o
   3   3   1      189.00      214.73      3.08 o
   4   3   1        5.38        6.91      0.54 o
   5   3   1      184.59      176.63      3.03 o
   6   3   1       77.28       76.16      1.92 o
   7   3   1        6.54        4.51      0.94 o
   8   3   1        0.87        0.00      1.34 o
  -8   4   1        7.51        6.13      2.12 o
  -7   4   1        1.10        1.04      0.63 o
  -6   4   1       36.76       34.50      0.83 o
  -5   4   1       67.85       65.15      1.35 o
  -4   4   1        3.27        3.49      0.28 o
  -3   4   1        4.11        5.07      0.28 o
  -2   4   1      566.98      580.25     10.57 o
  -1   4   1      126.17      112.71      2.17 o
   0   4   1        9.43       11.73      0.35 o
   1   4   1      473.62      444.80      8.12 o
   2   4   1       30.20       32.57      0.71 o
   3   4   1       36.19       36.42      0.79 o
   4   4   1        5.09        4.69      0.52 o
   5   4   1       57.37       55.15      1.70 o
   6   4   1        2.27        2.04      0.69 o
   7   4   1       39.46       38.95      1.47 o
   8   4   1        7.53       14.30      3.54 o
  -8   5   1       25.33       26.32      2.81 o
  -7   5   1       68.51       74.88      2.35 o
  -6   5   1      120.44      129.04      1.95 o
  -5   5   1      419.37      438.49      7.64 o
  -4   5   1       75.18       66.38      1.07 o
  -3   5   1       45.85       45.87      0.96 o
  -2   5   1     1217.33     1325.06     23.73 o
  -1   5   1     1105.34     1093.05     16.89 o
   0   5   1      453.64      446.64      6.86 o
   1   5   1     2431.73     2516.74     44.18 o
   2   5   1      214.37      220.51      3.72 o
   3   5   1       68.64       59.09      1.14 o
   4   5   1      458.49      447.47      6.38 o
   5   5   1      388.79      394.97      6.36 o
   6   5   1      156.62      164.53      3.00 o
   7   5   1       21.42       20.88      1.26 o
   8   5   1        1.23        0.67      2.78 o
  -8   6   1        0.51        4.66      2.85 o
  -7   6   1        0.20       -0.31      1.60 o
  -6   6   1        1.21        1.57      0.51 o
  -5   6   1       18.60       20.10      0.90 o
  -4   6   1        2.83        1.67      0.32 o
  -3   6   1        0.83        0.63      0.26 o
  -2   6   1       16.95       20.89      0.52 o
  -1   6   1      165.89      161.95      2.68 o
   0   6   1      116.41       96.63      1.46 o
   1   6   1      193.74      229.99      3.35 o
   2   6   1        0.36        0.59      0.29 o
   3   6   1        0.15        0.44      0.32 o
   4   6   1       96.69       97.81      2.41 o
   5   6   1        0.49        1.12      0.72 o
   6   6   1        1.84        2.48      0.91 o
   7   6   1        0.85        0.82      1.69 o
   8   6   1        2.32       -1.75      3.90 o
  -8   7   1       14.29        3.83      3.83 o
  -7   7   1       29.88       29.25      2.07 o
  -6   7   1      276.92      304.99      4.94 o
  -5   7   1      185.85      201.08      2.85 o
  -4   7   1      110.71      111.49      2.38 o
  -3   7   1      107.07      114.15      1.70 o
  -2   7   1      416.77      447.96      5.96 o
  -1   7   1      874.37      932.88     12.31 o
   0   7   1      382.55      405.32      6.17 o
   1   7   1     1158.60     1254.50     15.18 o
   2   7   1      243.42      251.85      3.43 o
   3   7   1       49.64       51.73      1.06 o
   4   7   1      315.41      333.76      5.88 o
   5   7   1      379.97      412.40      6.29 o
   6   7   1       94.53       93.95      2.18 o
   7   7   1       19.08       26.63      3.87 o
   8   7   1        0.63        1.33      4.18 o
  -8   8   1        0.05       -3.79      3.79 o
  -7   8   1        0.36        0.56      1.75 o
  -6   8   1        0.72        0.66      0.68 o
  -5   8   1        1.08        0.69      0.54 o
  -4   8   1        9.43        9.12      0.52 o
  -3   8   1       14.94       18.21      0.62 o
  -2   8   1       74.66       75.11      1.46 o
  -1   8   1       49.23       50.34      1.01 o
   0   8   1      194.71      194.02      2.77 o
   1   8   1       47.70       48.63      1.04 o
   2   8   1        1.06        1.19      0.43 o
   3   8   1       16.54       16.80      0.65 o
   4   8   1       12.99       13.02      0.62 o
   5   8   1       19.46       17.47      0.93 o
   6   8   1        6.37        6.68      1.00 o
   7   8   1        1.85        2.83      1.67 o
  -7   9   1       24.24       20.76      2.82 o
  -6   9   1       26.96       28.74      1.44 o
  -5   9   1       30.63       32.00      1.00 o
  -4   9   1        3.33        4.59      0.61 o
  -3   9   1       19.48       15.24      0.61 o
  -2   9   1      202.23      224.40      3.05 o
  -1   9   1      130.27      145.62      2.28 o
   0   9   1       91.50       98.87      1.63 o
   1   9   1      279.70      311.14      4.40 o
   2   9   1        0.09        1.37      0.48 o
   3   9   1       22.51       21.19      0.76 o
   4   9   1        4.09        3.88      0.52 o
   5   9   1       59.37       60.71      1.54 o
   6   9   1       31.21       30.86      1.58 o
   7   9   1        4.36        4.84      1.63 o
  -7  10   1        1.80        1.99      2.22 o
  -6  10   1        6.97        9.08      1.92 o
  -5  10   1        0.01        0.35      0.84 o
  -4  10   1       21.45       21.13      0.91 o
  -3  10   1       24.28       32.81      0.94 o
  -2  10   1       79.61       86.14      1.59 o
  -1  10   1        8.14       10.39      0.64 o
   0  10   1      141.88      149.96      2.33 o
   1  10   1       14.42       13.60      0.71 o
   2  10   1      126.44      139.57      2.32 o
   3  10   1       61.57       53.98      1.23 o
   4  10   1       35.05       37.46      1.25 o
   5  10   1        3.23        3.08      0.99 o
   6  10   1        1.05       -0.65      1.19 o
   7  10   1        9.15        8.73      2.40 o
  -7  11   1       12.95       14.26      2.49 o
  -6  11   1        3.23        0.99      1.18 o
  -5  11   1       50.97       52.11      1.72 o
  -4  11   1      259.09      246.95      3.84 o
  -3  11   1        5.24        5.97      0.63 o
  -2  11   1        0.28       -0.02      0.57 o
  -1  11   1       30.28       29.91      0.90 o
   0  11   1       35.34       34.14      1.01 o
   1  11   1        1.48        1.48      0.62 o
   2  11   1       15.58       18.63      0.95 o
   3  11   1      207.62      197.25      3.11 o
   4  11   1      153.24      149.12      2.97 o
   5  11   1        2.15        2.36      0.92 o
   6  11   1       22.21       24.44      1.70 o
   7  11   1        3.12        5.63      2.89 o
  -6  12   1        2.06        3.87      3.14 o
  -5  12   1       23.04       22.42      1.50 o
  -4  12   1        7.92        9.02      0.94 o
  -3  12   1        2.45        2.81      0.74 o
  -2  12   1        3.21        3.83      0.66 o
  -1  12   1       89.76       86.07      1.69 o
   0  12   1        9.53        9.32      0.78 o
   1  12   1        5.20        3.50      0.63 o
   2  12   1        0.51        1.22      0.72 o
   3  12   1        0.74        0.32      0.84 o
   4  12   1       66.26       65.01      1.85 o
   5  12   1        4.79        2.60      1.33 o
   6  12   1        6.33        8.31      2.25 o
  -6  13   1        4.50        2.63      5.18 o
  -5  13   1      116.12      114.43      3.45 o
  -4  13   1       79.19       77.53      2.14 o
  -3  13   1       48.10       44.61      2.22 o
  -2  13   1        7.36        8.73      0.96 o
  -1  13   1       35.08       34.64      1.26 o
   0  13   1       35.99       36.64      1.22 o
   1  13   1       31.43       32.45      1.38 o
   2  13   1       39.07       34.77      1.57 o
   3  13   1       92.12       82.53      2.15 o
   4  13   1      183.96      182.59      4.02 o
   5  13   1        5.73        8.24      1.49 o
   6  13   1       13.79       15.57      1.85 o
  -6  14   1       35.54       40.94      5.82 o
  -5  14   1       46.80       45.02      3.46 o
  -4  14   1        3.04        3.30      1.23 o
  -3  14   1        3.15        3.79      1.00 o
  -2  14   1       37.15       34.57      1.96 o
  -1  14   1       16.92       17.12      1.22 o
   0  14   1      106.86      108.71      2.99 o
   1  14   1       12.40        8.63      1.31 o
   2  14   1        0.02       -0.48      1.07 o
   3  14   1        6.31        6.30      1.23 o
   4  14   1       13.69       14.94      1.69 o
   5  14   1       48.90       46.41      2.57 o
   6  14   1        0.79        3.49      2.31 o
  -5  15   1        4.18        0.79      1.67 o
  -4  15   1       24.56       20.75      1.94 o
  -3  15   1        6.35        9.49      1.59 o
  -2  15   1       11.19       10.52      1.84 o
  -1  15   1        1.20        0.22      1.19 o
   0  15   1        8.30        7.96      1.41 o
   1  15   1        9.59        7.96      1.60 o
   2  15   1        5.53        9.91      1.47 o
   3  15   1       23.49       15.25      1.62 o
   4  15   1       10.61       13.57      1.68 o
   5  15   1       14.55       17.46      2.29 o
  -4  16   1        0.80        1.77      1.75 o
  -3  16   1        0.37       -0.99      1.46 o
  -2  16   1       70.78       79.94      3.30 o
  -1  16   1       49.03       48.98      2.38 o
   0  16   1       14.73       13.13      1.99 o
   1  16   1       35.89       32.53      2.13 o
   2  16   1       19.75       24.03      2.84 o
   3  16   1        3.39        2.95      1.83 o
   4  16   1        3.61        3.03      1.80 o
  -4  17   1        9.67       11.97      2.08 o
  -3  17   1        0.27       -0.78      1.91 o
  -2  17   1       99.61      112.28      4.09 o
  -1  17   1       35.63       38.57      2.63 o
   0  17   1       10.58        9.64      1.68 o
   1  17   1      136.99      143.22      5.71 o
   2  17   1        1.49        6.20      5.18 o
   3  17   1        6.94       10.03      2.45 o
   4  17   1       80.23       86.71      3.78 o
  -3  18   1        1.59        1.37      2.29 o
  -2  18   1        3.65        4.65      2.32 o
  -1  18   1       59.20       60.42      3.66 o
   0  18   1       30.54       33.59      2.75 o
   1  18   1       34.36       42.76      2.67 o
   2  18   1        2.23        3.93      1.98 o
   3  18   1        0.06        0.39      1.88 o
  -1  19   1       74.03       68.70      3.45 o
   0  19   1       37.10       31.23      3.01 o
   1  19   1       37.58       33.51      2.81 o
  -8   0   2       29.39       26.71      6.08 o
  -7   0   2      197.15      195.21      4.79 o
  -6   0   2       82.73       88.47      3.40 o
  -5   0   2       19.52       25.69      1.59 o
  -4   0   2     1169.81     1281.88     46.42 o
  -3   0   2        0.21        0.39      0.23 o
  -2   0   2        2.06        4.64      0.40 o
   0   0   2     1779.65     1623.35     29.56 o
   1   0   2      184.51      163.84      3.28 o
   2   0   2      291.26      315.38      5.66 o
   3   0   2      581.08      593.63     11.15 o
   4   0   2       52.23       59.07      3.02 o
   5   0   2        6.40        3.39      0.81 o
   6   0   2      319.67      275.58      7.54 o
   7   0   2        9.91       12.89      1.57 o
   8   0   2       20.58       13.24      2.87 o
  -8   1   2        2.22       -2.96      2.96 o
  -7   1   2        6.24        6.03      1.00 o
  -6   1   2        0.17       -0.05      0.48 o
  -5   1   2       26.26       26.07      0.86 o
  -4   1   2      103.03      114.36      3.51 o
  -3   1   2      114.60      115.65      3.05 o
  -2   1   2      432.97      436.16      9.01 o
  -1   1   2     8530.13     7539.05    254.03 o
   0   1   2     5608.53     5146.56     67.39 o
   1   1   2       36.79       45.42      1.03 o
   2   1   2     1542.71     1566.17     18.97 o
   3   1   2      672.37      779.11     13.05 o
   4   1   2      150.81      177.07      2.64 o
   5   1   2       46.97       31.70      1.03 o
   6   1   2      140.92      117.43      3.25 o
   7   1   2       85.52       77.89      2.01 o
   8   1   2        3.60        8.15      1.94 o
  -8   2   2      103.07       95.51      3.96 o
  -7   2   2        0.42        0.00      0.87 o
  -6   2   2        2.03        2.53      0.56 o
  -5   2   2      364.87      378.26      9.81 o
  -4   2   2       12.11       13.63      0.54 o
  -3   2   2       56.76       66.35      1.94 o
  -2   2   2     1268.42     1289.82     30.49 o
  -1   2   2      634.41      583.52     10.43 o
   0   2   2     5452.65     5072.55     98.59 o
   1   2   2       41.83       40.08      0.88 o
   2   2   2       29.17       26.04      0.53 o
   3   2   2      383.19      384.57      6.10 o
   4   2   2      187.81      199.13      3.73 o
   5   2   2       14.50        8.82      0.72 o
   6   2   2       11.74       11.89      0.84 o
   7   2   2      105.29       89.47      2.11 o
   8   2   2        7.08        8.08      2.11 o
  -8   3   2        2.54       -0.32      2.81 o
  -7   3   2       35.99       34.07      1.51 o
  -6   3   2        1.51        1.20      0.64 o
  -5   3   2        2.03        3.73      0.49 o
  -4   3   2       88.02       89.20      2.27 o
  -3   3   2       34.26       35.47      0.89 o
  -2   3   2      235.16      243.26      4.39 o
  -1   3   2       18.19       19.93      0.46 o
   0   3   2       42.03       45.98      0.89 o
   1   3   2      299.76      296.35      5.44 o
   2   3   2       21.11       20.23      0.67 o
   3   3   2       53.27       57.27      1.03 o
   4   3   2       21.20       15.44      0.71 o
   5   3   2       41.81       42.72      1.39 o
   6   3   2        0.03        1.05      0.72 o
   7   3   2       22.37       15.66      1.35 o
   8   3   2       13.62       15.57      2.02 o
  -8   4   2        0.84        0.92      2.45 o
  -7   4   2      140.09      133.79      2.93 o
  -6   4   2       42.11       43.33      1.50 o
  -5   4   2      416.25      444.88     11.78 o
  -4   4   2        0.18        0.34      0.48 o
  -3   4   2      587.54      595.42      9.44 o
  -2   4   2      147.35      164.77      3.01 o
  -1   4   2      136.81      122.60      2.23 o
   0   4   2      155.86      133.44      2.27 o
   1   4   2      390.77      362.01      5.27 o
   2   4   2      124.63      129.73      1.78 o
   3   4   2       37.91       31.92      0.99 o
   4   4   2      362.57      378.61      5.68 o
   5   4   2       22.84       23.26      0.92 o
   6   4   2        4.01        2.50      0.79 o
   7   4   2        8.20       11.90      1.42 o
   8   4   2        8.50        6.58      1.86 o
  -8   5   2        3.29       11.18      2.66 o
  -7   5   2        1.44        0.99      1.30 o
  -6   5   2       24.57       25.51      1.25 o
  -5   5   2       93.19       94.86      2.23 o
  -4   5   2       12.82       10.14      0.37 o
  -3   5   2      196.56      199.03      2.73 o
  -2   5   2      972.17      975.99     11.59 o
  -1   5   2       10.19       13.43      0.44 o
   0   5   2      281.64      315.86      6.02 o
   1   5   2     1231.50     1290.96     17.84 o
   2   5   2      715.72      701.63     12.47 o
   3   5   2      399.08      364.17      4.82 o
   4   5   2     1201.35     1227.82     19.91 o
   5   5   2      655.70      679.95     15.54 o
   6   5   2       31.47       29.58      1.28 o
   7   5   2       69.56       80.61      2.82 o
   8   5   2       29.00       28.49      2.96 o
  -8   6   2        2.20        3.88      3.25 o
  -7   6   2      166.13      162.72      7.07 o
  -6   6   2     1531.58     1690.94     26.65 o
  -5   6   2       99.22      104.63      2.20 o
  -4   6   2      122.87      127.98      1.85 o
  -3   6   2       34.46       47.07      1.08 o
  -2   6   2      752.86      805.41      9.51 o
  -1   6   2        4.02        5.02      0.37 o
   0   6   2      468.67      485.40      6.04 o
   1   6   2       19.88       21.56      0.63 o
   2   6   2      176.07      167.79      2.37 o
   3   6   2        3.45        5.19      0.43 o
   4   6   2      203.25      209.20      3.58 o
   5   6   2      702.22      753.52     12.56 o
   6   6   2        6.89        6.21      1.30 o
   7   6   2        0.97        0.06      1.58 o
   8   6   2      272.14      317.91     14.40 o
  -8   7   2        0.54        4.61      3.60 o
  -7   7   2       15.85       17.91      2.72 o
  -6   7   2       86.15       92.67      2.30 o
  -5   7   2       58.84       62.82      1.11 o
  -4   7   2        0.88        0.18      0.34 o
  -3   7   2      218.41      249.09      3.14 o
  -2   7   2      156.74      179.72      2.36 o
  -1   7   2       65.90       72.91      1.21 o
   0   7   2      612.51      622.49      7.64 o
   1   7   2      509.85      582.38      7.50 o
   2   7   2      225.14      260.60      3.63 o
   3   7   2      167.48      147.68      2.35 o
   4   7   2      865.83      888.67     11.24 o
   5   7   2      859.02      913.79     12.60 o
   6   7   2        5.47        5.47      1.34 o
   7   7   2       41.80       46.27      7.91 o
  -7   8   2      137.46      128.84     11.16 o
  -6   8   2       53.47       52.52      1.87 o
  -5   8   2      267.85      286.43      4.23 o
  -4   8   2        3.82        2.14      0.40 o
  -3   8   2      417.73      447.30      5.68 o
  -2   8   2       66.28       67.11      1.39 o
  -1   8   2        1.08        1.58      0.39 o
   0   8   2        7.23        9.25      0.54 o
   1   8   2       46.09       58.75      1.23 o
   2   8   2       32.99       30.90      0.97 o
   3   8   2        6.58        5.32      0.48 o
   4   8   2      351.14      346.47      4.26 o
   5   8   2       41.40       42.03      1.80 o
   6   8   2        4.04        6.39      5.04 o
   7   8   2       19.33       23.25      2.30 o
  -7   9   2       82.55       85.04      9.17 o
  -6   9   2        3.45        2.76      1.01 o
  -5   9   2        2.95        1.32      0.51 o
  -4   9   2       13.92       17.16      0.70 o
  -3   9   2        1.39        1.98      0.46 o
  -2   9   2        1.28        0.45      0.43 o
  -1   9   2        6.62        5.91      0.53 o
   0   9   2       90.70       79.56      1.92 o
   1   9   2      273.11      271.24      3.95 o
   2   9   2        0.02       -0.09      0.54 o
   3   9   2        1.65        0.74      0.46 o
   4   9   2       78.58       79.82      1.46 o
   5   9   2        1.94       -0.95      0.95 o
   6   9   2       34.21       26.41      1.97 o
   7   9   2       24.75       23.69      3.50 o
  -7  10   2        0.07        2.48      2.41 o
  -6  10   2        5.09        5.83      1.52 o
  -5  10   2       75.87       71.89      1.59 o
  -4  10   2        7.50        7.34      0.64 o
  -3  10   2        8.24        6.94      0.55 o
  -2  10   2      235.55      223.83      3.40 o
  -1  10   2       64.57       66.57      1.45 o
   0  10   2      548.89      539.17     10.61 o
   1  10   2       54.32       55.50      1.35 o
   2  10   2       13.56       15.43      0.82 o
   3  10   2       57.13       51.67      1.36 o
   4  10   2      105.04       95.20      2.10 o
   5  10   2        4.34        5.22      1.16 o
   6  10   2        1.72        0.23      1.83 o
   7  10   2       59.81       68.15      4.97 o
  -7  11   2       34.56       36.00      5.15 o
  -6  11   2       20.78       23.96      3.02 o
  -5  11   2        0.39        0.68      1.08 o
  -4  11   2       34.14       29.84      1.08 o
  -3  11   2       87.24       82.50      1.53 o
  -2  11   2      107.60      118.17      2.44 o
  -1  11   2      816.58      825.28     10.61 o
   0  11   2      381.99      369.23      5.64 o
   1  11   2      104.23      109.40      2.18 o
   2  11   2      267.12      245.92      3.74 o
   3  11   2      126.99       98.08      2.03 o
   4  11   2       52.42       45.03      1.45 o
   5  11   2        2.78        2.62      1.12 o
   6  11   2      176.52      205.48      5.30 o
  -6  12   2       25.90       25.00      2.98 o
  -5  12   2       21.32       18.52      1.34 o
  -4  12   2      313.62      291.39      5.21 o
  -3  12   2        8.65        7.49      0.78 o
  -2  12   2       11.08       11.50      0.77 o
  -1  12   2     2061.24     2138.07     25.44 o
   0  12   2      192.47      196.50      3.31 o
   1  12   2        6.85        6.41      0.81 o
   2  12   2       28.51       20.82      1.13 o
   3  12   2       83.21       73.03      1.94 o
   4  12   2        0.15        1.25      0.88 o
   5  12   2        6.53        6.34      1.50 o
   6  12   2      132.36      148.62      4.34 o
  -6  13   2       12.93       10.62      2.40 o
  -5  13   2        1.84       -0.54      1.31 o
  -4  13   2       34.50       33.86      1.59 o
  -3  13   2        0.04        0.43      0.92 o
  -2  13   2        9.15        8.01      1.05 o
  -1  13   2      693.64      720.35     11.31 o
   0  13   2      597.87      625.26     10.57 o
   1  13   2        0.22       -0.77      0.77 o
   2  13   2      118.61       98.16      2.86 o
   3  13   2      114.94       96.19      2.66 o
   4  13   2       25.64       19.03      1.64 o
   5  13   2      118.81      140.43      4.12 o
   6  13   2       17.63       22.36      2.41 o
  -5  14   2       90.89       70.33     15.36 o
  -4  14   2        2.41        1.11      1.70 o
  -3  14   2       14.36       12.27      1.40 o
  -2  14   2      134.24      140.85      3.08 o
  -1  14   2       31.75       28.41      1.40 o
   0  14   2      411.58      414.68      9.81 o
   1  14   2        0.53        0.52      1.33 o
   2  14   2        3.22        5.02      1.49 o
   3  14   2       38.02       32.87      1.74 o
   4  14   2       12.44        7.18      1.70 o
   5  14   2       17.38       21.69      2.23 o
  -5  15   2       11.64       15.78      3.35 o
  -4  15   2       10.60        8.22      1.50 o
  -3  15   2       11.86       14.63      1.98 o
  -2  15   2      123.87      117.96      3.38 o
  -1  15   2        3.08        0.74      1.43 o
   0  15   2        0.44        1.15      1.25 o
   1  15   2        0.04        0.31      1.50 o
   2  15   2        5.20        6.74      1.44 o
   3  15   2       32.93       20.75      1.91 o
   4  15   2        4.56        3.74      1.56 o
   5  15   2       34.32       42.67      3.93 o
  -4  16   2        7.36        5.21      1.79 o
  -3  16   2       73.30       76.42      3.33 o
  -2  16   2        2.47        4.09      1.55 o
  -1  16   2        6.37        5.88      1.60 o
   0  16   2        0.62        1.36      1.46 o
   1  16   2       15.27       18.23      1.89 o
   2  16   2       11.72        7.55      2.04 o
   3  16   2        3.08        0.86      1.99 o
   4  16   2       41.47       40.88      4.07 o
  -3  17   2       16.80       17.65      1.89 o
  -2  17   2      142.56      153.28      5.57 o
  -1  17   2        0.26       -0.36      1.46 o
   0  17   2        2.28        2.72      1.60 o
   1  17   2      131.73      149.30      4.82 o
   2  17   2       85.16       95.70      3.79 o
   3  17   2       52.92       54.85      3.26 o
  -2  18   2       80.39       81.59      3.79 o
  -1  18   2        4.03        5.74      1.66 o
   0  18   2       86.79       89.10      3.57 o
   1  18   2        1.23        3.80      2.24 o
   2  18   2       14.41       10.35      1.93 o
  -8   1   3        2.77       -0.19      2.70 o
  -7   1   3       35.01       32.73      3.20 o
  -6   1   3       13.91       11.61      1.32 o
  -5   1   3      183.76      185.36      3.26 o
  -4   1   3       50.29       54.29      1.72 o
  -3   1   3       12.05       12.53      0.54 o
  -2   1   3       64.07       49.92      0.82 o
  -1   1   3        6.32        6.30      0.32 o
   0   1   3        0.71       -0.09      0.23 o
   1   1   3      104.78       98.72      1.55 o
   2   1   3      500.04      490.37      6.38 o
   3   1   3      691.62      690.36      9.42 o
   4   1   3       52.86       52.00      0.99 o
   5   1   3      105.68      103.04      1.80 o
   6   1   3        0.72        0.33      0.68 o
   7   1   3        9.44       11.84      1.57 o
   8   1   3        9.94       10.11      2.06 o
  -8   2   3        0.60        1.52      2.07 o
  -7   2   3       17.20       15.19      1.71 o
  -6   2   3       58.64       59.50      1.49 o
  -5   2   3       10.58        9.81      0.56 o
  -4   2   3       21.28       20.75      0.84 o
  -3   2   3      163.32      163.86      3.24 o
  -2   2   3       70.23       68.27      1.00 o
  -1   2   3       40.28       31.06      0.72 o
   0   2   3        0.19        0.34      0.23 o
   1   2   3       44.40       43.76      0.85 o
   2   2   3       34.02       31.23      0.97 o
   3   2   3       67.77       70.12      1.16 o
   4   2   3        2.32        3.49      0.35 o
   5   2   3        0.12        1.87      0.65 o
   6   2   3       27.50       26.26      1.13 o
   7   2   3        3.52        1.40      1.46 o
   8   2   3        8.59       10.30      3.18 o
  -8   3   3       15.70       14.87      4.76 o
  -7   3   3       42.68       44.30      2.02 o
  -6   3   3       10.98       10.97      0.85 o
  -5   3   3        3.84        2.74      0.53 o
  -4   3   3       13.48       12.68      0.57 o
  -3   3   3       95.99       92.37      2.55 o
  -2   3   3      203.33      201.01      2.61 o
  -1   3   3       11.26       10.20      0.44 o
   0   3   3      215.36      192.08      3.32 o
   1   3   3      139.76      129.57      2.10 o
   2   3   3       99.48      102.19      1.77 o
   3   3   3       41.57       47.07      1.11 o
   4   3   3      114.67      107.38      1.97 o
   5   3   3      105.36      102.15      3.25 o
   6   3   3       39.21       37.77      1.41 o
   7   3   3        9.32       10.43      2.19 o
   8   3   3        4.66        6.27      2.55 o
  -8   4   3        1.39        4.69      3.10 o
  -7   4   3        8.44       10.32      1.50 o
  -6   4   3      100.34      102.56      2.79 o
  -5   4   3       11.47       12.55      0.66 o
  -4   4   3        5.16        5.54      0.60 o
  -3   4   3      153.64      165.27      3.55 o
  -2   4   3      163.90      157.48      2.15 o
  -1   4   3        0.03        0.54      0.32 o
   0   4   3       20.26       15.49      0.62 o
   1   4   3       43.26       44.87      1.02 o
   2   4   3       45.51       41.75      1.01 o
   3   4   3       41.72       37.82      1.05 o
   4   4   3       29.06       27.70      0.92 o
   5   4   3        2.98        3.75      0.74 o
   6   4   3       34.55       35.73      1.63 o
   7   4   3        0.21       -1.66      1.74 o
   8   4   3        2.56        4.68      3.57 o
  -8   5   3       25.59       27.45      2.93 o
  -7   5   3       32.08       32.75      2.20 o
  -6   5   3      156.09      167.50      2.90 o
  -5   5   3       65.76       67.81      1.62 o
  -4   5   3       12.65       12.47      0.73 o
  -3   5   3      129.25      147.60      2.55 o
  -2   5   3      492.17      511.36      6.17 o
  -1   5   3        7.25        7.65      0.43 o
   0   5   3     1202.55     1181.53     16.86 o
   1   5   3      392.49      415.48      5.65 o
   2   5   3       22.16       24.01      0.74 o
   3   5   3      140.97      123.70      2.33 o
   4   5   3      544.36      557.56     13.42 o
   5   5   3      186.52      192.94      3.77 o
   6   5   3       15.34       14.36      2.92 o
   7   5   3        9.80       13.64      2.74 o
  -8   6   3        1.18        1.78      3.27 o
  -7   6   3        8.39        7.10      1.14 o
  -6   6   3        0.01        0.25      0.79 o
  -5   6   3        6.36        6.44      0.71 o
  -4   6   3        4.92        4.34      0.61 o
  -3   6   3        7.64        8.68      0.38 o
  -2   6   3       34.88       35.41      1.13 o
  -1   6   3       45.61       40.97      1.24 o
   0   6   3       43.74       44.15      0.94 o
   1   6   3       18.62       19.85      0.69 o
   2   6   3        0.47       -0.11      0.36 o
   3   6   3       34.85       31.75      0.90 o
   4   6   3        0.44        0.19      0.43 o
   5   6   3        4.59        3.69      1.12 o
   6   6   3        3.00        1.37      1.56 o
   7   6   3        0.95        3.59      2.13 o
  -7   7   3       73.53       74.19      2.96 o
  -6   7   3       83.92       91.27      2.26 o
  -5   7   3      104.72      106.62      2.28 o
  -4   7   3       20.83       19.72      0.57 o
  -3   7   3       96.85      106.13      1.68 o
  -2   7   3      375.88      383.30      5.12 o
  -1   7   3        4.26        4.49      0.45 o
   0   7   3      899.90      919.64     11.76 o
   1   7   3      255.50      272.00      3.91 o
   2   7   3       18.35       18.17      0.63 o
   3   7   3      227.71      228.69      4.16 o
   4   7   3      245.29      260.68      4.07 o
   5   7   3      221.70      230.25      5.67 o
   6   7   3       13.96       13.55      3.12 o
   7   7   3        0.00       -0.08      1.96 o
  -7   8   3        9.97       12.02      3.92 o
  -6   8   3        2.15        2.56      1.01 o
  -5   8   3        0.01        0.64      0.81 o
  -4   8   3        6.32        8.15      0.51 o
  -3   8   3       18.88       20.75      0.79 o
  -2   8   3        4.45        4.15      0.48 o
  -1   8   3      153.12      135.50      2.19 o
   0   8   3        0.30       -0.07      0.48 o
   1   8   3        0.41        1.65      0.52 o
   2   8   3       13.07        9.91      0.70 o
   3   8   3       80.78       77.60      1.43 o
   4   8   3       41.75       39.50      1.18 o
   5   8   3        1.28        1.64      2.13 o
   6   8   3        2.91        3.35      3.01 o
   7   8   3        1.05       -2.21      2.74 o
  -7   9   3       13.92       11.16      2.68 o
  -6   9   3       26.57       24.70      2.04 o
  -5   9   3        0.16        0.16      0.49 o
  -4   9   3        4.94        5.14      0.55 o
  -3   9   3       51.62       56.54      1.11 o
  -2   9   3       65.64       72.47      1.33 o
  -1   9   3        4.09        3.13      0.56 o
   0   9   3       97.22      101.76      1.83 o
   1   9   3       85.83       91.57      1.85 o
   2   9   3       34.52       29.26      0.97 o
   3   9   3        3.30        2.79      0.51 o
   4   9   3       93.88       91.56      1.71 o
   5   9   3       21.37       23.55      2.98 o
   6   9   3        7.82       10.38      2.58 o
   7   9   3        0.48       -2.35      2.35 o
  -7  10   3        2.33       -0.98      2.19 o
  -6  10   3       10.84        8.74      1.81 o
  -5  10   3        0.02       -0.42      0.61 o
  -4  10   3        3.88        2.52      0.62 o
  -3  10   3       62.18       68.37      1.34 o
  -2  10   3        4.64        5.45      0.62 o
  -1  10   3      256.67      255.44      4.44 o
   0  10   3       11.24       12.05      0.77 o
   1  10   3       48.13       50.74      1.31 o
   2  10   3       56.79       44.66      1.24 o
   3  10   3      108.58      108.35      2.10 o
   4  10   3       11.03       10.71      0.75 o
   5  10   3        0.01        0.64      1.48 o
   6  10   3       13.06       15.29      2.25 o
  -6  11   3        3.00        4.20      2.28 o
  -5  11   3      116.21      101.76      3.04 o
  -4  11   3       12.12       10.72      0.79 o
  -3  11   3        1.77        1.98      0.59 o
  -2  11   3        0.77        0.69      0.67 o
  -1  11   3        0.16       -0.23      0.60 o
   0  11   3        3.10        2.48      0.66 o
   1  11   3       18.78       20.62      2.50 o
   2  11   3       51.36       49.05      1.59 o
   3  11   3      201.80      189.35      4.04 o
   4  11   3       20.90       20.20      1.03 o
   5  11   3       16.20       15.16      1.64 o
   6  11   3        4.92        4.86      2.10 o
  -6  12   3        1.58        4.44      1.91 o
  -5  12   3       21.61       19.73      2.60 o
  -4  12   3        4.66        3.87      1.16 o
  -3  12   3        1.45        0.37      0.70 o
  -2  12   3       92.58       95.71      3.18 o
  -1  12   3        0.23       -0.29      0.73 o
   0  12   3       58.69       57.76      2.08 o
   1  12   3        0.02       -0.67      0.67 o
   2  12   3        2.24        1.83      1.16 o
   3  12   3       70.82       72.23      2.20 o
   4  12   3       16.26       15.47      1.14 o
   5  12   3        4.42        3.38      1.87 o
   6  12   3        2.14        4.08      2.52 o
  -6  13   3       19.69       14.62      2.93 o
  -5  13   3       62.16       63.35      3.35 o
  -4  13   3       27.82       23.38      1.50 o
  -3  13   3        0.88       -0.21      0.78 o
  -2  13   3        0.55       -0.84      0.90 o
  -1  13   3        0.40        0.39      0.76 o
   0  13   3       11.43       10.67      1.06 o
   1  13   3       15.24       14.44      1.65 o
   2  13   3       93.66       82.96      3.06 o
   3  13   3      116.37      112.66      3.04 o
   4  13   3       47.37       45.99      2.17 o
   5  13   3       26.77       32.97      2.64 o
  -5  14   3        5.02        8.16      2.21 o
  -4  14   3        8.57        9.41      1.50 o
  -3  14   3       19.51       20.41      1.30 o
  -2  14   3        3.13        2.54      0.95 o
  -1  14   3      108.03      118.60      3.24 o
   0  14   3        0.04       -0.97      0.97 o
   1  14   3        0.00       -1.13      1.13 o
   2  14   3        1.51        0.67      2.45 o
   3  14   3        0.13        3.31      3.33 o
   4  14   3       26.48       24.36      2.04 o
   5  14   3        2.87        3.28      2.20 o
  -5  15   3        7.29        5.70      3.18 o
  -4  15   3        0.05       -0.28      1.82 o
  -3  15   3        8.63        8.77      1.67 o
  -2  15   3        7.27        6.71      1.62 o
  -1  15   3        0.03        0.59      1.19 o
   0  15   3        0.41        1.36      1.26 o
   1  15   3        0.33       -0.45      1.60 o
   2  15   3        2.32        1.99      1.48 o
   3  15   3       13.18       11.13      2.12 o
   4  15   3        0.49        0.83      1.77 o
  -4  16   3        2.37       -0.35      3.00 o
  -3  16   3       61.79       69.81      3.26 o
  -2  16   3       54.95       53.86      3.99 o
  -1  16   3        1.37        0.31      1.48 o
   0  16   3        6.25        6.86      2.02 o
   1  16   3       25.58       27.53      2.43 o
   2  16   3       10.98       12.35      1.99 o
   3  16   3        2.83        2.28      1.84 o
   4  16   3       67.84       72.92      3.81 o
  -3  17   3       17.79       21.84      2.28 o
  -2  17   3       46.18       48.06      2.91 o
  -1  17   3        0.11       -1.34      1.61 o
   0  17   3       66.64       67.36      6.75 o
   1  17   3       32.27       34.33      2.66 o
   2  17   3        1.51        2.24      1.94 o
   3  17   3       13.56       15.26      2.71 o
  -1  18   3       12.93       13.04      2.25 o
   0  18   3       45.09       46.19      3.04 o
   1  18   3        4.65        6.97      2.57 o
  -7   0   4        3.45        1.55      2.50 o
  -6   0   4        1.61        0.81      1.99 o
  -5   0   4       99.48      100.53      3.76 o
  -4   0   4       61.86       67.42      2.81 o
  -3   0   4      140.16      139.44      6.77 o
  -2   0   4      171.77      182.67      3.53 o
  -1   0   4     4855.20     4916.07     80.40 o
   0   0   4       17.43       14.28      0.74 o
   1   0   4      264.50      250.64      4.38 o
   2   0   4      977.71     1109.01     29.64 o
   3   0   4        9.46       13.25      0.95 o
   4   0   4       38.10       39.21      2.47 o
   5   0   4      596.24      536.88      8.56 o
   6   0   4        8.45        3.64      1.80 o
   7   0   4       37.70       24.68      2.90 o
  -8   1   4       44.31       45.84      4.81 o
  -7   1   4       10.19        8.63      1.88 o
  -6   1   4       60.98       57.29      2.31 o
  -5   1   4      220.46      220.66      4.88 o
  -4   1   4       82.91       81.24      2.78 o
  -3   1   4      146.35      157.57      2.70 o
  -2   1   4     2540.68     2656.29     34.07 o
  -1   1   4     1437.89     1451.41     17.57 o
   0   1   4       56.46       55.93      1.12 o
   1   1   4      364.18      371.15      5.87 o
   2   1   4       90.28      101.52      1.62 o
   3   1   4       18.52       18.54      0.71 o
   4   1   4        5.55        3.72      0.46 o
   5   1   4        1.14        0.49      0.49 o
   6   1   4        0.77        2.05      1.17 o
   7   1   4        3.30        2.74      2.41 o
  -8   2   4        1.01        0.42      3.02 o
  -7   2   4        0.13        2.91      1.79 o
  -6   2   4       40.16       38.31      2.01 o
  -5   2   4       52.66       54.10      2.18 o
  -4   2   4        0.00        0.64      0.38 o
  -3   2   4       33.43       31.35      0.80 o
  -2   2   4     1366.22     1402.94     17.04 o
  -1   2   4      181.77      184.59      2.70 o
   0   2   4      172.85      182.28      2.36 o
   1   2   4       37.40       45.18      1.28 o
   2   2   4       11.02       12.40      0.59 o
   3   2   4      356.48      378.17      6.38 o
   4   2   4        0.00        0.08      0.39 o
   5   2   4        0.23       -0.28      0.67 o
   6   2   4      238.55      211.49      6.02 o
   7   2   4        0.10        0.46      2.14 o
  -8   3   4       14.84       12.79      3.09 o
  -7   3   4        8.95        8.94      2.03 o
  -6   3   4        0.00       -0.65      0.65 o
  -5   3   4        8.93        9.14      0.65 o
  -4   3   4       63.97       68.29      2.54 o
  -3   3   4       30.40       33.75      1.20 o
  -2   3   4        1.76        3.35      0.38 o
  -1   3   4      231.17      242.14      4.38 o
   0   3   4       42.73       34.59      1.00 o
   1   3   4        0.85        0.82      0.49 o
   2   3   4      146.34      146.82      2.49 o
   3   3   4        0.01       -0.49      0.49 o
   4   3   4       50.61       48.37      1.48 o
   5   3   4        1.11        1.14      0.73 o
   6   3   4        1.53        1.58      2.01 o
   7   3   4       17.61       15.04      3.21 o
  -8   4   4       11.69        9.96      3.13 o
  -7   4   4        0.94        2.66      1.63 o
  -6   4   4       74.27       76.59      1.95 o
  -5   4   4        2.74        2.83      0.79 o
  -4   4   4       10.79        9.94      0.65 o
  -3   4   4        3.64        1.94      0.27 o
  -2   4   4       87.29       84.69      1.84 o
  -1   4   4       28.32       25.32      0.70 o
   0   4   4      129.11      137.76      2.47 o
   1   4   4      225.14      227.26      4.03 o
   2   4   4        0.13       -0.02      0.43 o
   3   4   4      936.22      958.80     18.16 o
   4   4   4       35.67       33.78      1.08 o
   5   4   4       70.15       68.86      5.50 o
   6   4   4       26.09       30.62      5.17 o
   7   4   4        3.21        3.87      3.04 o
  -7   5   4      285.36      304.97      8.17 o
  -6   5   4      286.64      296.82      5.85 o
  -5   5   4        0.27       -0.07      0.70 o
  -4   5   4      154.09      158.12      5.00 o
  -3   5   4      530.79      543.43      8.95 o
  -2   5   4        3.01        3.89      0.43 o
  -1   5   4      209.89      216.44      3.16 o
   0   5   4      328.47      334.43      7.48 o
   1   5   4      186.49      182.27      2.92 o
   2   5   4      160.89      145.82      2.45 o
   3   5   4      204.35      208.17      3.31 o
   4   5   4       12.10       12.06      0.77 o
   5   5   4        0.12        1.39      1.54 o
   6   5   4       14.10       12.37      2.29 o
   7   5   4        8.21       10.39      2.63 o
  -7   6   4      189.31      190.08      5.98 o
  -6   6   4       25.13       28.49      1.51 o
  -5   6   4       12.69       12.13      1.00 o
  -4   6   4       59.34       59.91      1.58 o
  -3   6   4        1.05        1.05      0.34 o
  -2   6   4       41.45       40.88      1.05 o
  -1   6   4       13.84       17.47      0.97 o
   0   6   4      473.05      477.66      7.85 o
   1   6   4       47.07       58.43      1.33 o
   2   6   4       30.43       28.33      1.30 o
   3   6   4      169.48      168.02      2.90 o
   4   6   4     2201.37     2286.88     40.78 o
   5   6   4       39.49       34.26      2.14 o
   6   6   4       11.28        9.63      2.33 o
   7   6   4      324.41      407.96     12.19 o
  -7   7   4      370.35      377.66     12.79 o
  -6   7   4      207.19      207.50      4.81 o
  -5   7   4        0.02        0.21      0.90 o
  -4   7   4      189.27      194.02      5.23 o
  -3   7   4      184.44      191.92      3.89 o
  -2   7   4       48.24       50.11      1.07 o
  -1   7   4      172.08      177.27      2.82 o
   0   7   4      124.87      132.25      3.02 o
   1   7   4      133.09      142.40      2.80 o
   2   7   4       23.35       21.07      0.90 o
   3   7   4      133.71      137.69      2.45 o
   4   7   4      104.15      108.21      4.47 o
   5   7   4       10.42        8.48      1.72 o
   6   7   4        0.94        1.70      2.37 o
   7   7   4        4.13        3.90      2.44 o
  -7   8   4        0.35       -0.77      3.80 o
  -6   8   4       57.24       59.32      3.55 o
  -5   8   4        0.87        0.87      3.42 o
  -4   8   4       16.00       15.59      0.67 o
  -3   8   4        6.45        6.63      0.55 o
  -2   8   4        6.73        8.91      0.58 o
  -1   8   4        1.47        0.74      0.49 o
   0   8   4       51.03       50.14      1.15 o
   1   8   4      150.91      151.44      3.36 o
   2   8   4        4.90        3.72      0.47 o
   3   8   4      669.59      690.53     14.57 o
   4   8   4       29.50       29.51      2.97 o
   5   8   4       87.76       85.95      5.99 o
   6   8   4       27.16       23.68      3.32 o
   7   8   4        5.28        2.75      2.68 o
  -7   9   4        1.08        2.22      3.50 o
  -6   9   4        6.76        6.68      1.49 o
  -5   9   4        0.06       -0.89      1.14 o
  -4   9   4       27.31       29.43      1.06 o
  -3   9   4        1.52        1.40      0.50 o
  -2   9   4        3.72        1.90      0.57 o
  -1   9   4      119.79      116.72      3.77 o
   0   9   4       81.68       85.89      1.94 o
   1   9   4        1.62        0.36      0.58 o
   2   9   4       22.62       19.22      0.77 o
   3   9   4        2.41        3.89      0.93 o
   4   9   4        3.36        2.84      0.97 o
   5   9   4       46.18       40.21      3.29 o
   6   9   4        0.22       -1.99      2.96 o
  -6  10   4       14.12       15.13      1.98 o
  -5  10   4       13.09       13.22      1.63 o
  -4  10   4        0.48        1.90      0.62 o
  -3  10   4       10.59        6.65      0.76 o
  -2  10   4      315.50      330.63      4.55 o
  -1  10   4       34.95       34.15      1.11 o
   0  10   4       56.41       53.57      1.41 o
   1  10   4       15.73       13.51      0.95 o
   2  10   4        0.55       -0.44      0.74 o
   3  10   4       88.94       81.80      2.00 o
   4  10   4        3.85        3.72      1.01 o
   5  10   4        0.88       -0.29      2.02 o
   6  10   4      138.26      158.65     12.48 o
  -6  11   4       24.48       25.72      2.08 o
  -5  11   4       98.09       97.91      3.85 o
  -4  11   4       41.70       44.10      2.26 o
  -3  11   4       95.86       99.52      2.22 o
  -2  11   4      645.96      645.26      9.18 o
  -1  11   4      176.51      179.22      3.29 o
   0  11   4       41.36       44.35      1.49 o
   1  11   4      146.19      133.24      3.60 o
   2  11   4       18.66       15.34      1.18 o
   3  11   4        0.08        0.52      0.75 o
   4  11   4       11.99       11.29      1.26 o
   5  11   4       27.78       35.83      3.04 o
   6  11   4        0.06        0.49      2.76 o
  -6  12   4        1.09        0.88      2.08 o
  -5  12   4       37.95       38.70      2.82 o
  -4  12   4       40.05       35.80      1.59 o
  -3  12   4       16.34       18.49      1.05 o
  -2  12   4       46.88       46.50      1.62 o
  -1  12   4     1116.01     1144.47     17.00 o
   0  12   4        0.00        0.21      0.89 o
   1  12   4       20.38       20.97      1.64 o
   2  12   4      280.27      246.74      5.17 o
   3  12   4       12.14       10.33      1.46 o
   4  12   4       15.39       14.17      1.96 o
   5  12   4      261.78      300.36      8.13 o
  -5  13   4       91.38       84.00      5.44 o
  -4  13   4        4.64        4.40      1.72 o
  -3  13   4       18.50       19.42      1.33 o
  -2  13   4      603.84      623.30      9.78 o
  -1  13   4      338.87      346.48      5.90 o
   0  13   4        0.12        1.70      1.24 o
   1  13   4       39.41       30.70      1.88 o
   2  13   4       21.93       21.11      2.09 o
   3  13   4        1.40        0.65      1.62 o
   4  13   4       34.53       37.80      2.86 o
   5  13   4        6.55        6.94      2.58 o
  -5  14   4       16.35       15.80      2.20 o
  -4  14   4        2.43        1.96      2.15 o
  -3  14   4        0.72        3.25      1.37 o
  -2  14   4      221.07      212.91      5.00 o
  -1  14   4       30.57       26.93      1.76 o
   0  14   4       24.02       28.29      1.81 o
   1  14   4       10.38        6.97      2.26 o
   2  14   4        8.74        7.28      1.91 o
   3  14   4       65.81       60.02      2.56 o
   4  14   4       15.76       17.95      2.17 o
  -4  15   4       31.38       27.23      2.83 o
  -3  15   4       47.84       45.38      2.29 o
  -2  15   4        3.14        2.36      1.44 o
  -1  15   4       39.69       35.70      2.23 o
   0  15   4        7.89        6.16      1.85 o
   1  15   4        0.46        3.29      1.83 o
   2  15   4       37.94       35.76      2.63 o
   3  15   4       11.63       10.65      1.69 o
   4  15   4       31.62       35.42      2.90 o
  -3  16   4        2.50        4.06      1.97 o
  -2  16   4        0.99        0.27      1.87 o
  -1  16   4        0.15        1.12      1.69 o
   0  16   4        4.80        4.75      2.07 o
   1  16   4       67.44       64.25      3.15 o
   2  16   4        0.01       -0.59      2.16 o
   3  16   4       97.07      109.12      4.26 o
  -2  17   4        6.35        1.60      2.14 o
  -1  17   4       13.53       14.94      2.22 o
   0  17   4       77.42       80.74      3.55 o
   1  17   4       31.22       41.93      3.19 o
  -7   1   5        2.43        1.29      2.25 o
  -6   1   5       36.63       37.35      2.42 o
  -5   1   5       21.24       23.39      1.81 o
  -4   1   5        8.56        7.73      0.59 o
  -3   1   5       13.31       12.19      0.49 o
  -2   1   5        8.54        6.78      1.00 o
  -1   1   5        1.71        1.42      0.45 o
   0   1   5       32.28       34.21      0.99 o
   1   1   5      117.61      110.08      1.86 o
   2   1   5      199.41      203.69      3.32 o
   3   1   5       72.11       73.75      1.55 o
   4   1   5       35.97       36.24      1.44 o
   5   1   5       30.11       25.73      1.05 o
   6   1   5        1.95        2.47      1.71 o
   7   1   5        0.00        1.79      4.59 o
  -7   2   5       27.19       27.42      8.23 o
  -6   2   5       22.57       22.95      2.04 o
  -5   2   5        1.00        0.93      0.47 o
  -4   2   5       24.35       25.80      0.89 o
  -3   2   5       41.28       44.64      1.65 o
  -2   2   5        0.58        0.09      0.89 o
  -1   2   5        2.08        3.89      0.47 o
   0   2   5        0.00        0.25      0.47 o
   1   2   5        1.66        2.22      0.52 o
   2   2   5       41.21       40.55      1.07 o
   3   2   5       14.25       13.89      0.81 o
   4   2   5        9.66        6.69      0.98 o
   5   2   5       22.40       24.06      1.26 o
   6   2   5        2.36        3.99      2.96 o
   7   2   5        4.00        6.48      3.56 o
  -7   3   5       16.73       18.69      2.06 o
  -6   3   5        0.12        2.83      1.58 o
  -5   3   5        0.81        0.72      0.59 o
  -4   3   5       16.18       15.44      0.84 o
  -3   3   5       65.98       67.36      1.59 o
  -2   3   5        0.03        0.30      0.42 o
  -1   3   5       28.61       25.46      0.79 o
   0   3   5       66.41       62.30      1.33 o
   1   3   5       14.67       13.52      0.77 o
   2   3   5       19.06       18.49      0.90 o
   3   3   5       16.27       16.93      0.93 o
   4   3   5       92.19       95.67      2.39 o
   5   3   5       46.19       45.17      1.74 o
   6   3   5        4.27        1.05      2.80 o
   7   3   5        1.93        3.14      3.89 o
  -7   4   5       59.17       59.88      3.46 o
  -6   4   5       16.45       18.66      4.69 o
  -5   4   5        0.94        0.93      0.75 o
  -4   4   5       27.17       30.06      1.13 o
  -3   4   5       51.25       49.98      1.14 o
  -2   4   5        1.61        0.87      0.49 o
  -1   4   5        9.41       12.00      0.67 o
   0   4   5        2.84        3.93      0.63 o
   1   4   5       13.22       11.39      0.69 o
   2   4   5       53.59       52.80      1.36 o
   3   4   5        0.55        0.82      0.67 o
   4   4   5        0.02        3.02      6.43 o
   5   4   5        3.84        3.01      0.84 o
   6   4   5       18.80       16.79      2.48 o
   7   4   5        9.07       13.25      3.22 o
  -7   5   5       22.95       22.55      5.94 o
  -6   5   5       56.91       57.52      3.48 o
  -5   5   5       16.63       16.95      1.04 o
  -4   5   5        6.36        7.08      0.87 o
  -3   5   5      126.43      133.02      2.49 o
  -2   5   5       22.19       22.90      0.90 o
  -1   5   5      215.31      213.19      3.79 o
   0   5   5      305.45      310.74      7.32 o
   1   5   5        7.00        7.93      0.67 o
   2   5   5       11.93       11.28      0.86 o
   3   5   5      333.55      342.73      5.24 o
   4   5   5      125.82      129.37      3.20 o
   5   5   5       20.79       18.65      1.24 o
   6   5   5        6.75       11.15      3.60 o
   7   5   5        3.33        7.11      3.05 o
  -7   6   5        0.33        3.66      2.71 o
  -6   6   5        8.18        6.39      1.63 o
  -5   6   5        1.03        0.92      0.98 o
  -4   6   5        0.18        0.15      1.22 o
  -3   6   5        9.33        7.81      0.72 o
  -2   6   5       12.16       10.71      0.61 o
  -1   6   5        9.56        8.34      0.60 o
   0   6   5        5.18        4.52      0.53 o
   1   6   5        0.01       -0.26      0.62 o
   2   6   5        0.94       -0.62      0.62 o
   3   6   5        5.80        6.17      0.92 o
   4   6   5        0.00        0.41      0.89 o
   5   6   5        1.59        1.18      2.68 o
   6   6   5        0.02        0.07      2.13 o
  -7   7   5       33.52       37.92      5.50 o
  -6   7   5       44.97       39.08      2.42 o
  -5   7   5        7.84        7.33      1.11 o
  -4   7   5       23.13       23.83      1.31 o
  -3   7   5       70.32       72.17      1.68 o
  -2   7   5       25.54       24.71      0.92 o
  -1   7   5      231.18      229.45      3.86 o
   0   7   5      129.11      129.70      2.18 o
   1   7   5       22.23       22.62      0.94 o
   2   7   5       42.79       42.50      1.38 o
   3   7   5      110.71      109.30      2.79 o
   4   7   5      230.44      237.81      6.64 o
   5   7   5        9.95        8.17      2.74 o
   6   7   5        0.00       -0.86      2.69 o
  -6   8   5        4.03        1.82      1.64 o
  -5   8   5        0.26        0.83      1.04 o
  -4   8   5        1.28        1.45      0.44 o
  -3   8   5        5.73        5.02      0.60 o
  -2   8   5       44.15       36.24      1.54 o
  -1   8   5       61.25       56.54      1.73 o
   0   8   5        0.54       -0.52      0.78 o
   1   8   5       10.07        6.44      0.66 o
   2   8   5      114.80      107.71      2.54 o
   3   8   5       17.30       18.82      1.48 o
   4   8   5        8.46        6.38      1.79 o
   5   8   5        0.03       -2.45      2.45 o
   6   8   5        1.39        0.61      2.44 o
  -6   9   5        1.65       -1.08      1.53 o
  -5   9   5        0.45        0.79      1.34 o
  -4   9   5        0.37       -0.59      0.70 o
  -3   9   5       25.60       27.08      1.05 o
  -2   9   5        6.61        7.69      0.83 o
  -1   9   5       22.89       22.57      1.08 o
   0   9   5       72.10       71.33      1.78 o
   1   9   5       14.18       12.39      0.97 o
   2   9   5        6.97        6.70      1.00 o
   3   9   5       36.01       34.69      2.32 o
   4   9   5       23.77       25.34      1.72 o
   5   9   5        9.08        9.52      2.69 o
   6   9   5        0.04        0.18      2.81 o
  -6  10   5        6.37        6.30      2.34 o
  -5  10   5        5.67        6.42      1.63 o
  -4  10   5       10.99        9.96      1.58 o
  -3  10   5        9.37        9.84      0.84 o
  -2  10   5       98.30       95.62      2.77 o
  -1  10   5       52.71       49.66      1.37 o
   0  10   5        0.46        1.13      0.84 o
   1  10   5       12.62        8.78      0.96 o
   2  10   5      126.37      119.59      3.12 o
   3  10   5       69.19       70.79      2.48 o
   4  10   5        0.14       -0.95      1.07 o
   5  10   5        5.60        7.94      3.83 o
  -5  11   5       23.69       24.04      2.11 o
  -4  11   5        2.59        1.75      1.36 o
  -3  11   5        8.15        8.35      1.10 o
  -2  11   5       33.20       30.34      1.38 o
  -1  11   5       16.44       15.62      1.06 o
   0  11   5       12.72       15.29      1.05 o
   1  11   5        0.91        1.93      1.02 o
   2  11   5      122.98      109.95      2.83 o
   3  11   5       29.89       31.14      1.92 o
   4  11   5        4.25        6.86      2.46 o
   5  11   5       17.85       19.51      3.21 o
  -5  12   5        0.77        0.85      1.96 o
  -4  12   5        0.03        2.23      1.63 o
  -3  12   5       16.80       14.63      1.44 o
  -2  12   5        4.23        5.99      1.06 o
  -1  12   5       37.35       37.37      1.46 o
   0  12   5        0.61        0.44      0.88 o
   1  12   5        1.19        1.19      1.24 o
   2  12   5       23.20       24.10      2.19 o
   3  12   5       33.13       37.01      2.03 o
   4  12   5        1.84        9.81      3.09 o
   5  12   5        0.61        4.06      3.13 o
  -4  13   5        1.27        1.56      1.58 o
  -3  13   5        8.10        4.31      1.18 o
  -2  13   5       17.20       19.17      1.62 o
  -1  13   5        2.27        3.98      1.68 o
   0  13   5       10.61       11.68      1.37 o
   1  13   5       41.67       35.91      1.88 o
   2  13   5       31.00       31.54      1.77 o
   3  13   5       57.92       57.88      2.91 o
   4  13   5        7.93        4.22      2.90 o
  -4  14   5        3.84        5.71      2.08 o
  -3  14   5       13.29       14.25      2.00 o
  -2  14   5       25.06       28.56      1.92 o
  -1  14   5        0.06        0.79      1.25 o
   0  14   5        0.25        2.06      1.23 o
   1  14   5        1.29        2.28      1.43 o
   2  14   5        0.38        0.30      1.41 o
   3  14   5        4.45        6.72      2.41 o
  -3  15   5       12.99       11.49      3.13 o
  -2  15   5        5.69        5.26      1.66 o
  -1  15   5        1.81        1.08      1.69 o
   0  15   5        0.09        0.31      1.46 o
   1  15   5        1.77        1.71      1.50 o
   2  15   5        6.63        5.36      1.64 o
   3  15   5        1.96        1.53      3.54 o
  -2  16   5        5.04        3.76      1.75 o
  -1  16   5        0.14        2.31      1.50 o
   0  16   5        4.92        4.28      1.93 o
   1  16   5        1.75        2.02      1.77 o
  -7   0   6       19.09       15.87      3.36 o
  -6   0   6       14.87       14.66      2.94 o
  -5   0   6      151.84      137.83      5.62 o
  -4   0   6       93.34       91.42      2.02 o
  -3   0   6      229.75      225.75      6.29 o
  -2   0   6     2817.10     2959.42     94.93 o
  -1   0   6        0.39        0.05      1.01 o
   0   0   6       92.88       95.17      4.08 o
   1   0   6      372.87      404.82      7.62 o
   2   0   6        3.38        2.45      0.66 o
   3   0   6       50.71       49.00      1.61 o
   4   0   6      214.81      217.47      7.43 o
   5   0   6        2.39        2.03      1.82 o
   6   0   6       25.42       25.65      4.69 o
  -7   1   6       14.96       17.25      2.73 o
  -6   1   6       52.58       55.06      3.01 o
  -5   1   6        2.18        2.75      1.57 o
  -4   1   6        3.39        4.02      0.54 o
  -3   1   6      100.49      105.63      1.93 o
  -2   1   6        6.84        8.82      0.72 o
  -1   1   6        5.15        8.30      0.71 o
   0   1   6        1.18        0.93      0.60 o
   1   1   6       60.88       65.09      1.50 o
   2   1   6       47.33       51.55      1.54 o
   3   1   6        4.87        4.14      0.95 o
   4   1   6       62.10       59.07      3.04 o
   5   1   6       63.95       52.60      2.23 o
   6   1   6       21.83       17.50      3.79 o
  -7   2   6        0.14        0.10      2.85 o
  -6   2   6       77.19       75.90      3.14 o
  -5   2   6        7.37        8.95      1.70 o
  -4   2   6        0.08        0.23      0.34 o
  -3   2   6      632.72      654.37     12.64 o
  -2   2   6       16.40       12.96      0.70 o
  -1   2   6      212.30      222.55      3.38 o
   0   2   6       62.04       61.71      1.49 o
   1   2   6       60.03       62.98      1.39 o
   2   2   6      187.85      200.15      3.09 o
   3   2   6       21.19       21.58      1.23 o
   4   2   6        3.55        3.51      0.91 o
   5   2   6       92.19       88.47      3.04 o
   6   2   6        0.03       -3.44      4.35 o
  -7   3   6        0.28        0.23      3.74 o
  -6   3   6        5.93        6.10      2.41 o
  -5   3   6       18.40       18.00      1.13 o
  -4   3   6        7.58        6.97      1.03 o
  -3   3   6       63.95       67.91      1.38 o
  -2   3   6       52.42       55.17      1.27 o
  -1   3   6        0.21       -0.20      0.51 o
   0   3   6       24.29       23.03      0.95 o
   1   3   6       16.37       16.45      0.83 o
   2   3   6       10.21       13.01      1.02 o
   3   3   6        3.45        2.61      1.20 o
   4   3   6       10.67       10.26      1.13 o
   5   3   6       36.56       40.85      2.07 o
   6   3   6        0.24        3.01      3.68 o
  -6   4   6       10.58       10.60      2.53 o
  -5   4   6       23.97       21.99      1.29 o
  -4   4   6       41.51       40.40      1.46 o
  -3   4   6       38.84       39.53      1.04 o
  -2   4   6       10.59       11.00      0.69 o
  -1   4   6      109.47      107.22      2.01 o
   0   4   6      111.62      111.69      2.18 o
   1   4   6        1.40        2.39      0.64 o
   2   4   6      347.38      360.63      6.06 o
   3   4   6        4.87        6.46      1.02 o
   4   4   6       77.36       76.73      2.78 o
   5   4   6        8.30        6.72      2.28 o
   6   4   6        1.02       -0.96      2.81 o
  -6   5   6        1.46        0.69      2.26 o
  -5   5   6        8.61        8.05      1.10 o
  -4   5   6       36.39       38.19      1.48 o
  -3   5   6       20.40       21.55      1.08 o
  -2   5   6       15.85       15.60      0.77 o
  -1   5   6        1.28        1.43      0.64 o
   0   5   6        6.31        6.51      0.79 o
   1   5   6       17.23       18.17      1.56 o
   2   5   6       66.29       60.35      2.01 o
   3   5   6      397.72      416.23      8.91 o
   4   5   6       60.43       57.34      2.52 o
   5   5   6        0.13        0.24      1.77 o
   6   5   6       92.52      100.57      5.99 o
  -6   6   6        5.03       12.15      9.24 o
  -5   6   6       84.92       82.44      2.76 o
  -4   6   6      120.53      111.49      4.74 o
  -3   6   6       59.92       58.95      1.41 o
  -2   6   6       65.73       68.87      1.54 o
  -1   6   6      282.93      281.18      4.34 o
   0   6   6      116.90      120.65      2.13 o
   1   6   6        9.43        9.36      1.44 o
   2   6   6      143.92      141.74      3.87 o
   3   6   6     1016.44     1079.32     19.64 o
   4   6   6        0.00        0.54      1.02 o
   5   6   6        2.31        7.02      2.05 o
   6   6   6       79.22       98.86      5.95 o
  -6   7   6        0.12       -0.41      2.50 o
  -5   7   6       12.83       10.66      1.48 o
  -4   7   6       13.01       12.01      1.30 o
  -3   7   6        0.10        1.22      0.57 o
  -2   7   6        9.90       10.99      0.80 o
  -1   7   6       13.01       12.87      0.82 o
   0   7   6        3.33        2.68      0.62 o
   1   7   6        0.81        1.70      0.89 o
   2   7   6       56.72       60.27      3.23 o
   3   7   6      192.50      199.13      5.04 o
   4   7   6      150.90      151.41      4.30 o
   5   7   6        3.40        3.06      1.99 o
  -6   8   6        7.15        2.73      2.64 o
  -5   8   6       10.91        8.81      1.92 o
  -4   8   6       36.82       35.91      1.99 o
  -3   8   6       33.33       30.63      1.31 o
  -2   8   6        0.13        0.03      0.73 o
  -1   8   6       70.82       69.69      1.78 o
   0   8   6       79.12       79.97      1.78 o
   1   8   6        0.17        2.20      1.70 o
   2   8   6      247.62      258.07      5.75 o
   3   8   6       16.50       19.34      1.83 o
   4   8   6      100.79       99.48      3.55 o
   5   8   6        3.06        2.95      3.12 o
  -5   9   6        5.66        6.32      1.64 o
  -4   9   6        0.18        0.92      1.55 o
  -3   9   6       22.54       23.93      1.43 o
  -2   9   6       33.18       35.59      1.35 o
  -1   9   6        8.57       10.44      0.97 o
   0   9   6       21.26       20.56      1.09 o
   1   9   6        6.32        4.60      1.32 o
   2   9   6       15.62       15.72      1.68 o
   3   9   6        5.66        7.90      1.70 o
   4   9   6        2.92        2.88      2.17 o
   5   9   6       17.63       10.80      3.10 o
  -5  10   6        9.02        9.25      1.69 o
  -4  10   6        0.56       -0.44      1.56 o
  -3  10   6      246.07      247.60      5.91 o
  -2  10   6        7.08        5.75      1.08 o
  -1  10   6       80.80       81.17      2.25 o
   0  10   6       38.63       35.36      1.49 o
   1  10   6       10.54       10.59      1.30 o
   2  10   6       45.96       40.92      2.12 o
   3  10   6       23.02       20.36      1.67 o
   4  10   6        0.66       -0.78      2.25 o
  -5  11   6        2.27        0.21      2.19 o
  -4  11   6       17.39       14.85      2.43 o
  -3  11   6       40.59       39.08      2.34 o
  -2  11   6       15.38       15.47      1.40 o
  -1  11   6        0.65       -0.38      1.17 o
   0  11   6       11.63        9.88      1.38 o
   1  11   6       26.86       25.96      1.97 o
   2  11   6       27.86       25.97      2.22 o
   3  11   6       17.29       17.16      1.73 o
   4  11   6        6.00        6.28      2.10 o
  -4  12   6       33.98       35.10      2.69 o
  -3  12   6       98.94       90.69      3.80 o
  -2  12   6      960.32      998.78     18.19 o
  -1  12   6        0.21        0.60      1.24 o
   0  12   6       21.67       21.59      1.95 o
   1  12   6      152.10      144.12      4.24 o
   2  12   6        0.46        0.31      1.43 o
   3  12   6       15.27       17.93      1.86 o
  -3  13   6       53.45       54.12      3.24 o
  -2  13   6        0.13        1.35      1.48 o
  -1  13   6       13.77       12.80      1.79 o
   0  13   6        0.18        0.75      1.36 o
   1  13   6       19.51       17.77      1.84 o
   2  13   6       26.33       21.25      2.18 o
   3  13   6        0.00        0.47      2.50 o
  -2  14   6       13.47       13.01      2.21 o
  -1  14   6       70.25       64.55      3.56 o
   0  14   6        9.97       10.22      2.22 o
   1  14   6       28.89       31.08      3.03 o
   2  14   6       61.34       53.16      2.81 o
  -1  15   6        4.91        5.88      1.68 o
   0  15   6        4.80        3.79      1.92 o
  -6   1   7        8.91        9.79      2.81 o
  -5   1   7        1.66       -0.32      1.86 o
  -4   1   7        6.38        5.08      0.86 o
  -3   1   7        0.91        0.16      0.58 o
  -2   1   7        0.54        0.19      0.78 o
  -1   1   7        5.18        5.60      0.92 o
   0   1   7        8.30        8.13      0.83 o
   1   1   7       34.60       33.16      1.78 o
   2   1   7       24.99       23.90      2.15 o
   3   1   7        0.65        0.50      1.19 o
   4   1   7       38.44       37.65      2.41 o
   5   1   7        0.39        1.30      1.88 o
  -6   2   7        1.29        1.20      2.75 o
  -5   2   7        0.77       -1.29      2.29 o
  -4   2   7       18.23       18.74      1.40 o
  -3   2   7        0.54       -0.35      0.58 o
  -2   2   7        7.89        7.75      0.88 o
  -1   2   7        9.00       10.03      0.94 o
   0   2   7        1.36        0.79      0.80 o
   1   2   7       25.79       27.01      1.23 o
   2   2   7       23.90       25.06      1.36 o
   3   2   7        2.20        0.74      1.22 o
   4   2   7        3.00        4.61      1.63 o
   5   2   7        0.48        7.73      6.13 o
  -6   3   7        0.25        1.49      2.53 o
  -5   3   7        6.12        7.15      2.71 o
  -4   3   7       12.79       11.86      1.29 o
  -3   3   7        4.82        2.78      0.65 o
  -2   3   7        2.85        4.11      0.81 o
  -1   3   7        9.93       11.28      1.09 o
   0   3   7        0.00       -0.58      0.74 o
   1   3   7        1.83        1.97      0.94 o
   2   3   7        0.00        0.18      1.10 o
   3   3   7       56.41       62.62      2.64 o
   4   3   7       19.62       18.76      2.58 o
   5   3   7        1.72        0.82      2.30 o
  -6   4   7        1.39        3.26      2.68 o
  -5   4   7        1.48        1.21      2.09 o
  -4   4   7       17.00       17.42      1.45 o
  -3   4   7        3.72        3.09      0.71 o
  -2   4   7       20.65       20.99      0.99 o
  -1   4   7        1.54        1.07      0.83 o
   0   4   7        1.96        0.73      0.90 o
   1   4   7       23.91       23.38      1.47 o
   2   4   7       20.32       22.95      1.58 o
   3   4   7        1.07        0.17      1.44 o
   4   4   7        0.17        3.67      1.31 o
   5   4   7       19.40       22.24      2.44 o
  -5   5   7        1.10       -1.05      2.46 o
  -4   5   7       32.53       26.95      1.74 o
  -3   5   7       25.17       25.07      1.22 o
  -2   5   7        6.27        6.84      0.81 o
  -1   5   7       96.03       97.82      2.44 o
   0   5   7        5.80        4.92      1.03 o
   1   5   7        0.01       -1.38      1.45 o
   2   5   7       92.00       92.56      3.51 o
   3   5   7       81.61       82.54      3.26 o
   4   5   7       27.14       28.29      2.10 o
   5   5   7        0.78       -1.31      1.89 o
  -5   6   7        0.69       -0.15      2.62 o
  -4   6   7        1.67        0.71      1.31 o
  -3   6   7        6.46        5.02      1.01 o
  -2   6   7        1.23        1.45      0.84 o
  -1   6   7        3.56        3.66      0.96 o
   0   6   7        0.16        0.62      1.04 o
   1   6   7        0.00        0.32      1.17 o
   2   6   7       15.54       18.04      1.69 o
   3   6   7        2.56        0.97      1.32 o
   4   6   7        0.15       -1.28      1.28 o
   5   6   7        0.05       -1.21      2.04 o
  -5   7   7        6.31        5.57      2.35 o
  -4   7   7        8.83       11.95      1.72 o
  -3   7   7       28.80       27.10      1.50 o
  -2   7   7       15.26       15.70      1.36 o
  -1   7   7       53.50       55.09      1.60 o
   0   7   7       14.22       14.93      1.26 o
   1   7   7        0.37        0.87      1.38 o
   2   7   7       53.11       55.30      2.39 o
   3   7   7       92.17       95.38      4.30 o
   4   7   7       16.55       12.43      2.69 o
  -5   8   7        0.90        2.00      2.71 o
  -4   8   7        0.15       -1.22      1.54 o
  -3   8   7        7.69        6.99      1.55 o
  -2   8   7       52.44       48.59      1.76 o
  -1   8   7        2.15        2.64      0.92 o
   0   8   7       13.10       15.25      1.81 o
   1   8   7       52.82       52.75      2.51 o
   2   8   7       16.75       18.19      1.91 o
   3   8   7       20.78       22.34      2.05 o
   4   8   7        0.98        1.55      2.07 o
  -4   9   7        2.96        4.26      1.66 o
  -3   9   7       11.76       10.42      1.71 o
  -2   9   7        7.47        9.29      1.40 o
  -1   9   7       19.67       17.98      1.89 o
   0   9   7        1.15        0.47      1.52 o
   1   9   7        1.18        1.97      1.28 o
   2   9   7        0.50        1.61      1.50 o
   3   9   7       27.89       29.05      2.30 o
   4   9   7        4.86        5.06      2.74 o
  -4  10   7        2.53        1.98      1.51 o
  -3  10   7        5.97        3.94      1.58 o
  -2  10   7       62.67       57.60      2.36 o
  -1  10   7       16.81       23.29      3.84 o
   0  10   7        0.01        2.12      1.61 o
   1  10   7       76.89       78.87      2.88 o
   2  10   7       69.39       77.65      3.22 o
   3  10   7        0.38        0.22      1.58 o
  -3  11   7       20.91       17.93      2.31 o
  -2  11   7        4.54        4.52      1.47 o
  -1  11   7        2.13        1.37      1.49 o
   0  11   7        0.14        2.36      1.59 o
   1  11   7       23.36       27.14      2.11 o
   2  11   7       16.73       12.11      1.95 o
   3  11   7        0.14       -0.12      2.29 o
  -2  12   7        2.32        2.68      2.35 o
  -1  12   7        3.31        3.97      1.91 o
   0  12   7        6.77        7.88      1.69 o
   1  12   7        1.13       -0.58      1.65 o
   2  12   7       28.74       33.85      2.88 o
  -1  13   7        6.75        7.23      1.82 o
   0  13   7        7.00        5.87      2.21 o
   1  13   7        5.37        5.59      2.23 o
  -5   0   8       25.89       25.88      5.13 o
  -4   0   8       64.20       47.69      5.28 o
  -3   0   8      459.78      455.81     14.39 o
  -2   0   8       31.20       27.24      1.86 o
  -1   0   8        0.08        1.95      1.64 o
   0   0   8       22.38       21.29      2.83 o
   1   0   8       49.33       46.43      3.25 o
   2   0   8        6.98        5.36      2.03 o
   3   0   8        0.43        0.12      1.98 o
   4   0   8       68.03       69.11      4.32 o
  -5   1   8        0.81        4.78      2.38 o
  -4   1   8       40.90       36.67      4.79 o
  -3   1   8      319.20      303.58      6.40 o
  -2   1   8       73.60       66.10      2.97 o
  -1   1   8        6.10        4.47      1.26 o
   0   1   8      127.18      132.84      3.97 o
   1   1   8       74.40       75.48      3.06 o
   2   1   8        6.21        5.08      1.54 o
   3   1   8       54.63       56.84      2.91 o
   4   1   8       44.25       43.65      5.51 o
  -5   2   8        1.11        3.01      2.48 o
  -4   2   8       95.51       90.03      3.81 o
  -3   2   8        0.02       -0.96      1.05 o
  -2   2   8       85.23       76.92      3.84 o
  -1   2   8       13.35       12.40      1.33 o
   0   2   8        0.20        2.02      1.16 o
   1   2   8       35.03       38.61      2.20 o
   2   2   8       29.25       32.19      2.34 o
   3   2   8        3.44        4.78      1.74 o
   4   2   8        0.19       -1.63      1.63 o
  -5   3   8       10.05       11.20      3.34 o
  -4   3   8       50.23       51.49      4.16 o
  -3   3   8        1.55        0.46      1.57 o
  -2   3   8        4.10        4.33      1.13 o
  -1   3   8       30.29       30.93      1.48 o
   0   3   8        3.00        4.11      1.39 o
   1   3   8        2.84        3.07      1.33 o
   2   3   8        0.22        1.66      1.52 o
   3   3   8       38.56       40.46      2.56 o
   4   3   8       28.77       34.27      2.85 o
  -4   4   8       15.31       13.95      2.59 o
  -3   4   8        7.87        8.97      1.81 o
  -2   4   8       13.47       14.78      1.65 o
  -1   4   8        2.80        2.61      1.36 o
   0   4   8        0.58       -0.17      1.51 o
   1   4   8       15.66       20.89      6.98 o
   2   4   8       48.71       48.95      3.07 o
   3   4   8        1.99        1.15      1.77 o
   4   4   8        0.79       -1.83      3.83 o
  -4   5   8       46.86       45.23      4.38 o
  -3   5   8        0.16       -0.05      1.44 o
  -2   5   8       49.14       48.51      2.20 o
  -1   5   8       77.46       70.72      3.04 o
   0   5   8        9.04        6.31      1.66 o
   1   5   8      117.31      119.65      4.64 o
   2   5   8      430.29      469.80     11.76 o
   3   5   8       62.00       59.50      2.81 o
   4   5   8        0.41        3.08      3.01 o
  -4   6   8        4.73        0.52      2.40 o
  -3   6   8       20.46       21.92      1.90 o
  -2   6   8       27.91       29.17      1.72 o
  -1   6   8        8.57        6.75      1.56 o
   0   6   8        3.37        3.93      1.57 o
   1   6   8        0.00        0.05      1.44 o
   2   6   8       15.62       21.05      4.81 o
   3   6   8      120.46      120.03      6.61 o
  -4   7   8       23.24       21.47      3.38 o
  -3   7   8        4.21        3.33      2.26 o
  -2   7   8       71.72       65.60      3.18 o
  -1   7   8       49.34       45.84      2.18 o
   0   7   8        2.19        1.63      1.52 o
   1   7   8      117.36      125.98      3.89 o
   2   7   8      303.38      319.26     11.11 o
   3   7   8      137.29      144.09      6.08 o
  -3   8   8        0.98        4.19      6.22 o
  -2   8   8       10.48        9.90      2.18 o
  -1   8   8        0.58        2.12      1.64 o
   0   8   8        1.44        1.29      1.63 o
   1   8   8       10.97       12.61      1.96 o
   2   8   8       31.63       31.82      2.43 o
  -3   9   8        1.93       -0.99      2.04 o
  -2   9   8        4.60        5.73      1.70 o
  -1   9   8       25.57       26.61      2.39 o
   0   9   8        1.06        2.20      1.86 o
   1   9   8        9.15       10.28      2.09 o
   2   9   8       13.36       15.19      2.12 o
  -2  10   8       27.70       25.89      2.57 o
  -1  10   8       16.83       11.81      2.25 o
   0  10   8        0.07        0.45      2.40 o
   1  10   8       10.35       11.62      2.10 o
  -3   1   9        1.27       -1.89      5.91 o
  -2   1   9        0.23        0.61      1.40 o
  -1   1   9        0.56        2.41      2.01 o
   0   1   9        1.11        1.06      1.37 o
   1   1   9        3.66        5.85      1.66 o
   2   1   9        1.06        0.86      1.75 o
  -3   2   9        4.15        3.90      2.87 o
  -2   2   9        8.31        7.32      1.68 o
  -1   2   9        0.32        2.52      1.89 o
   0   2   9       12.06       10.91      2.11 o
   1   2   9       10.46       15.11      2.05 o
   2   2   9        1.77        0.28      1.97 o
  -3   3   9        0.76        1.61      3.19 o
  -2   3   9        0.54       -1.63      1.63 o
  -1   3   9        0.23        1.43      1.64 o
   0   3   9        0.00       -0.53      1.69 o
   1   3   9        0.14       -1.72      1.72 o
   2   3   9       15.37       18.63      2.59 o
  -2   4   9        6.31        5.28      2.05 o
  -1   4   9        0.19        0.76      1.76 o
   0   4   9        3.29        3.82      1.67 o
   1   4   9       24.56       29.20      2.60 o
   2   4   9        1.00       -0.82      1.97 o
  -2   5   9       11.49       11.89      2.21 o
  -1   5   9        5.46        9.85      5.71 o
   0   5   9        0.24        0.54      1.80 o
   1   5   9        6.84        7.20      2.15 o
  -1   6   9        0.00       -0.50      1.58 o
   0   6   9        0.18        2.66      1.89 o
   1   6   9        5.95        4.58      2.61 o
 
